# Supplementary material for: 3-(1-Ethyl-1H-pyrrole-2-carboxamido)propionic acid monohydrate
Source: Acta Crystallogr Sect E Struct Rep Online. 2009 Jul 15;65(Pt 8):o1865. doi: 10.1107/S1600536809026749 (PMC2977448; doi:10.1107/S1600536809026749)
Supplement: Supplementary file 1 [file e-65-o1865-sup1.cif]

##############################################################################
###                                                                        ###
###        Electronic paper (Acta Crystallographica Section E)             ###
###                                                                        ###
##############################################################################
#                                                                            #
# This CIF contains the data in a paper accepted for publication in Acta     #
# Crystallographica Section E. It conforms to the requirements of Notes      #
# for Authors for Section E, and has been peer reviewed under the auspices   #
# of the IUCr Commission on Journals.                                        #
#                                                                            #
# Full details of the Crystallographic Information File format               #
# are given in the paper "The Crystallographic Information File (CIF):       #
# a New Standard Archive File for Crystallography" by S. R. Hall, F. H.      #
# Allen and I. D. Brown [Acta Cryst. (1991), A47, 655-685].                  #
#                                                                            #
# The current version of the core CIF dictionary is obtainable from          #
# ftp://ftp.iucr.org/pub/cif_core.dic. The current version number is 2.4.    #
#                                                                            #
# Software is freely available for graphical display of the structure(s) in  #
# this CIF.  For information consult the CIF home page http://www.iucr.org/  #
# cif/home.html                                                              #
#                                                                            #
# This file may be used for bona fide research purposes within the           #
# scientific community so long as proper attribution is given to the journal # 
# article from which it was obtained.                                        #
#                                                                            #
##############################################################################
                                             
data_I
_audit_creation_method     SHELXL-97
_chemical_name_systematic
;
3-(1-Ethyl-1<i>H</i>-pyrrole-2-carboxamido)propionic acid monohydrate
;
_chemical_name_common     ?
_chemical_formula_moiety     'C10 H14 N2 O3, H2 O'
_chemical_formula_sum     'C10 H16 N2 O4'
_chemical_formula_weight     228.25
_chemical_melting_point     320
_symmetry_cell_setting     Monoclinic
_symmetry_space_group_name_H-M     'P 21/c'
_symmetry_space_group_name_Hall     '-P 2ybc'
loop_
    _symmetry_equiv_pos_as_xyz
    'x, y, z'
    '-x, y+1/2, -z+1/2'
    '-x, -y, -z'
    'x, -y-1/2, z-1/2'
_cell_length_a     5.2814(12)
_cell_length_b     31.795(7)
_cell_length_c     7.0226(16)
_cell_angle_alpha     90.00
_cell_angle_beta     106.392(4)
_cell_angle_gamma     90.00
_cell_volume     1131.3(4)
_cell_formula_units_Z     4
_cell_measurement_reflns_used     2595
_cell_measurement_theta_min     2.56
_cell_measurement_theta_max     28.04
_cell_measurement_temperature     173(2)
_exptl_crystal_description     plate
_exptl_crystal_colour     'pale yellow'
_exptl_crystal_size_max     0.47
_exptl_crystal_size_mid     0.44
_exptl_crystal_size_min     0.15
_exptl_crystal_density_diffrn     1.340
_exptl_crystal_density_meas     ?
_exptl_crystal_density_method     'not measured'
_exptl_crystal_F_000     488
_exptl_absorpt_coefficient_mu     0.104
_exptl_absorpt_correction_type     'multi-scan'
_exptl_absorpt_process_details     '(SADABS; Sheldrick, 1996)'
_exptl_absorpt_correction_T_min     0.953
_exptl_absorpt_correction_T_max     0.985
_exptl_special_details
;
;
_diffrn_ambient_temperature     173(2)
_diffrn_radiation_type     MoK\a
_diffrn_radiation_wavelength     0.71073
_diffrn_radiation_source     'fine-focus sealed tube'
_diffrn_radiation_monochromator     graphite
_diffrn_measurement_device_type     'Bruker SMART 1K CCD area-detector'
_diffrn_measurement_method     '\f and \w scans'
_diffrn_detector_area_resol_mean     .
_diffrn_reflns_number     5260
_diffrn_reflns_av_R_equivalents     0.0284
_diffrn_reflns_av_sigmaI/netI     0.0374
_diffrn_reflns_theta_min     1.28
_diffrn_reflns_theta_max     26.00
_diffrn_reflns_theta_full     26.00
_diffrn_measured_fraction_theta_max     0.991
_diffrn_measured_fraction_theta_full     0.991
_diffrn_reflns_limit_h_min     -6
_diffrn_reflns_limit_h_max     4
_diffrn_reflns_limit_k_min     -39
_diffrn_reflns_limit_k_max     33
_diffrn_reflns_limit_l_min     -8
_diffrn_reflns_limit_l_max     8
_diffrn_standards_number     0
_diffrn_standards_interval_count     ?
_diffrn_standards_interval_time     ?
_diffrn_standards_decay_%     ?
_refine_special_details
;
Refinement of <i>F</i>^2^ against ALL reflections. The weighted <i>R</i>-factor
<i>wR</i> and goodness of fit <i>S</i> are based on <i>F</i>^2^, conventional
<i>R</i>-factors <i>R</i> are based on <i>F</i>, with <i>F</i> set to zero for
negative <i>F</i>^2^. The threshold expression of <i>F</i>^2^ >
\s(<i>F</i>^2^) is used only for calculating <i>R</i>-factors(gt) <i>etc</i>.
and is not relevant to the choice of reflections for refinement.
<i>R</i>-factors based on <i>F</i>^2^ are statistically about twice as large
as those based on <i>F</i>, and <i>R</i>- factors based on ALL data will be
even larger.
;
_reflns_number_total     2215
_reflns_number_gt     1772
_reflns_threshold_expression     I>2\s(I)
_refine_ls_structure_factor_coef     Fsqd
_refine_ls_matrix_type     full
_refine_ls_R_factor_all     0.0661
_refine_ls_R_factor_gt     0.0520
_refine_ls_wR_factor_gt     0.1467
_refine_ls_wR_factor_ref     0.1631
_refine_ls_goodness_of_fit_ref     1.135
_refine_ls_restrained_S_all     1.135
_refine_ls_number_reflns     2215
_refine_ls_number_parameters     155
_refine_ls_number_restraints     0
_refine_ls_hydrogen_treatment     mixed
_refine_ls_weighting_scheme     calc
_refine_ls_weighting_details
         'calc w=1/[\s^2^(Fo^2^)+(0.0870P)^2^+0.3989P] where P=(Fo^2^+2Fc^2^)/3'
_atom_sites_solution_hydrogens     geom
_atom_sites_solution_primary     direct
_atom_sites_solution_secondary     difmap
_refine_ls_shift/su_max     0.001
_refine_ls_shift/su_mean     0.001
_refine_diff_density_max     0.298
_refine_diff_density_min     -0.264
_refine_ls_extinction_method     none
_refine_ls_extinction_coef     ?
loop_
    _atom_type_symbol
    _atom_type_description
    _atom_type_scat_dispersion_real
    _atom_type_scat_dispersion_imag
    _atom_type_scat_source
    'C' 'C' 0.0033 0.0016
                         'International Tables Vol C Tables 4.2.6.8 and 6.1.1.4'
    'H' 'H' 0.0000 0.0000
                         'International Tables Vol C Tables 4.2.6.8 and 6.1.1.4'
    'N' 'N' 0.0061 0.0033
                         'International Tables Vol C Tables 4.2.6.8 and 6.1.1.4'
    'O' 'O' 0.0106 0.0060
                         'International Tables Vol C Tables 4.2.6.8 and 6.1.1.4'
_computing_data_collection     'SMART (Bruker,1999)'
_computing_cell_refinement     'SAINT-Plus (Bruker, 1999)'
_computing_data_reduction     'SAINT-Plus (Bruker, 1999)'
_computing_structure_solution     'SHELXS-97 (Sheldrick, 2008)'
_computing_structure_refinement     'SHELXL-97 (Sheldrick, 2008)'
_computing_molecular_graphics     'SHELXTL (Sheldrick, 2008)'
_computing_publication_material     'SHELXTL (Sheldrick, 2008)'
loop_
    _atom_site_type_symbol
    _atom_site_label
    _atom_site_fract_x
    _atom_site_fract_y
    _atom_site_fract_z
    _atom_site_U_iso_or_equiv
    _atom_site_adp_type
    _atom_site_calc_flag
    _atom_site_refinement_flags
    _atom_site_occupancy
    _atom_site_disorder_assembly
    _atom_site_disorder_group
    O O2 -0.2174(3) 0.48016(5) 0.1312(3) 0.0377(4) Uani d . 1 . .
    O O1 0.4540(3) 0.36651(5) 0.1693(2) 0.0350(4) Uani d . 1 . .
    N N1 0.9087(4) 0.32234(6) 0.4136(3) 0.0281(5) Uani d . 1 . .
    O O3 0.0271(4) 0.53444(5) 0.2775(3) 0.0370(5) Uani d . 1 . .
    H H3 -0.1105 0.5479 0.2213 0.055 Uiso calc R 1 . .
    N N2 0.3901(4) 0.39704(6) 0.4423(3) 0.0307(5) Uani d . 1 . .
    H H2 0.4458 0.3994 0.5723 0.037 Uiso calc R 1 . .
    C C4 0.7462(4) 0.34863(6) 0.4836(3) 0.0254(5) Uani d . 1 . .
    C C6 0.1614(4) 0.42138(7) 0.3356(3) 0.0295(5) Uani d . 1 . .
    H H6A 0.0205 0.4183 0.4023 0.035 Uiso calc R 1 . .
    H H6B 0.0936 0.4103 0.1990 0.035 Uiso calc R 1 . .
    C C5 0.5200(4) 0.37122(6) 0.3528(3) 0.0250(5) Uani d . 1 . .
    C C7 0.2283(4) 0.46754(7) 0.3265(3) 0.0277(5) Uani d . 1 . .
    H H7A 0.3132 0.4778 0.4627 0.033 Uiso calc R 1 . .
    H H7B 0.3567 0.4707 0.2485 0.033 Uiso calc R 1 . .
    C C8 -0.0108(5) 0.49402(7) 0.2343(3) 0.0267(5) Uani d . 1 . .
    C C3 0.8518(5) 0.35132(7) 0.6881(3) 0.0319(6) Uani d . 1 . .
    H H3A 0.7824 0.3673 0.7761 0.038 Uiso calc R 1 . .
    C C9 0.8797(5) 0.30933(8) 0.2082(3) 0.0361(6) Uani d . 1 . .
    H H9A 1.0516 0.2987 0.1980 0.043 Uiso calc R 1 . .
    H H9B 0.8319 0.3342 0.1206 0.043 Uiso calc R 1 . .
    C C1 1.1074(5) 0.30880(8) 0.5705(4) 0.0350(6) Uani d . 1 . .
    H H1 1.2446 0.2901 0.5629 0.042 Uiso calc R 1 . .
    C C10 0.6725(6) 0.27552(8) 0.1358(4) 0.0407(6) Uani d . 1 . .
    H H10A 0.7317 0.2493 0.2084 0.061 Uiso calc R 1 . .
    H H10B 0.6457 0.2708 -0.0065 0.061 Uiso calc R 1 . .
    H H10C 0.5060 0.2846 0.1585 0.061 Uiso calc R 1 . .
    C C2 1.0782(5) 0.32635(8) 0.7411(4) 0.0366(6) Uani d . 1 . .
    H H2A 1.1912 0.3223 0.8715 0.044 Uiso calc R 1 . .
    O O4 0.5768(4) 0.57638(6) 0.1280(3) 0.0343(4) Uani d . 1 . .
    H H4A 0.584(6) 0.5980(10) 0.034(5) 0.057(9) Uiso d . 1 . .
    H H4B 0.465(7) 0.5596(10) 0.074(5) 0.051(9) Uiso d . 1 . .
loop_
    _atom_site_aniso_label
    _atom_site_aniso_U_11
    _atom_site_aniso_U_22
    _atom_site_aniso_U_33
    _atom_site_aniso_U_12
    _atom_site_aniso_U_13
    _atom_site_aniso_U_23
    O2 0.0288(9) 0.0372(9) 0.0415(10) 0.0021(7) 0.0009(8) -0.0031(7)
    O1 0.0450(10) 0.0355(9) 0.0196(8) 0.0068(8) 0.0013(7) -0.0001(6)
    N1 0.0253(10) 0.0322(10) 0.0270(10) -0.0003(8) 0.0077(8) 0.0016(7)
    O3 0.0413(11) 0.0273(8) 0.0404(10) 0.0022(7) 0.0087(8) -0.0014(7)
    N2 0.0350(11) 0.0324(10) 0.0220(9) 0.0048(8) 0.0038(8) 0.0004(8)
    C4 0.0285(12) 0.0239(10) 0.0227(11) -0.0027(9) 0.0057(9) 0.0011(8)
    C6 0.0255(12) 0.0301(12) 0.0309(12) 0.0011(9) 0.0048(9) -0.0013(9)
    C5 0.0290(11) 0.0225(10) 0.0222(11) -0.0043(9) 0.0049(9) 0.0010(8)
    C7 0.0255(11) 0.0311(12) 0.0265(11) -0.0032(9) 0.0076(9) -0.0026(9)
    C8 0.0311(12) 0.0292(11) 0.0219(10) -0.0009(9) 0.0110(9) -0.0003(8)
    C3 0.0376(13) 0.0312(12) 0.0235(11) -0.0002(10) 0.0029(10) 0.0005(9)
    C9 0.0368(14) 0.0459(14) 0.0306(12) 0.0049(11) 0.0179(11) 0.0016(10)
    C1 0.0258(12) 0.0371(13) 0.0393(13) 0.0020(10) 0.0044(10) 0.0052(10)
    C10 0.0506(16) 0.0392(14) 0.0304(13) 0.0054(12) 0.0082(12) -0.0061(10)
    C2 0.0341(13) 0.0394(14) 0.0282(12) -0.0038(11) -0.0044(10) 0.0039(10)
    O4 0.0431(11) 0.0282(9) 0.0289(9) -0.0011(8) 0.0058(8) 0.0009(7)
_geom_special_details
;
All e.s.d.'s (except the e.s.d. in the dihedral angle between two l.s. planes)
are estimated using the full covariance matrix. The cell e.s.d.'s are taken
into account individually in the estimation of e.s.d.'s in distances, angles
and torsion angles; correlations between e.s.d.'s in cell parameters are only
used when they are defined by crystal symmetry. An approximate (isotropic)
treatment of cell e.s.d.'s is used for estimating e.s.d.'s involving l.s.
planes.
;
loop_
    _geom_bond_atom_site_label_1
    _geom_bond_atom_site_label_2
    _geom_bond_site_symmetry_2
    _geom_bond_distance
    _geom_bond_publ_flag
    O2 C8 . 1.210(3) ?
    O1 C5 . 1.245(3) ?
    N1 C1 . 1.359(3) ?
    N1 C4 . 1.384(3) ?
    N1 C9 . 1.466(3) ?
    O3 C8 . 1.323(3) ?
    O3 H3 . 0.8400 ?
    N2 C5 . 1.335(3) ?
    N2 C6 . 1.452(3) ?
    N2 H2 . 0.8800 ?
    C4 C3 . 1.388(3) ?
    C4 C5 . 1.473(3) ?
    C6 C7 . 1.515(3) ?
    C6 H6A . 0.9900 ?
    C6 H6B . 0.9900 ?
    C7 C8 . 1.504(3) ?
    C7 H7A . 0.9900 ?
    C7 H7B . 0.9900 ?
    C3 C2 . 1.395(4) ?
    C3 H3A . 0.9500 ?
    C9 C10 . 1.516(4) ?
    C9 H9A . 0.9900 ?
    C9 H9B . 0.9900 ?
    C1 C2 . 1.370(4) ?
    C1 H1 . 0.9500 ?
    C10 H10A . 0.9800 ?
    C10 H10B . 0.9800 ?
    C10 H10C . 0.9800 ?
    C2 H2A . 0.9500 ?
    O4 H4A . 0.96(3) ?
    O4 H4B . 0.81(3) ?
loop_
    _geom_angle_atom_site_label_1
    _geom_angle_atom_site_label_2
    _geom_angle_atom_site_label_3
    _geom_angle_site_symmetry_1
    _geom_angle_site_symmetry_3
    _geom_angle
    _geom_angle_publ_flag
    C1 N1 C4 . . 108.54(19) ?
    C1 N1 C9 . . 123.4(2) ?
    C4 N1 C9 . . 128.08(19) ?
    C8 O3 H3 . . 109.5 ?
    C5 N2 C6 . . 123.23(18) ?
    C5 N2 H2 . . 118.4 ?
    C6 N2 H2 . . 118.4 ?
    N1 C4 C3 . . 107.2(2) ?
    N1 C4 C5 . . 123.25(19) ?
    C3 C4 C5 . . 129.3(2) ?
    N2 C6 C7 . . 111.60(19) ?
    N2 C6 H6A . . 109.3 ?
    C7 C6 H6A . . 109.3 ?
    N2 C6 H6B . . 109.3 ?
    C7 C6 H6B . . 109.3 ?
    H6A C6 H6B . . 108.0 ?
    O1 C5 N2 . . 122.0(2) ?
    O1 C5 C4 . . 121.9(2) ?
    N2 C5 C4 . . 116.13(18) ?
    C8 C7 C6 . . 112.51(19) ?
    C8 C7 H7A . . 109.1 ?
    C6 C7 H7A . . 109.1 ?
    C8 C7 H7B . . 109.1 ?
    C6 C7 H7B . . 109.1 ?
    H7A C7 H7B . . 107.8 ?
    O2 C8 O3 . . 123.0(2) ?
    O2 C8 C7 . . 124.0(2) ?
    O3 C8 C7 . . 113.00(19) ?
    C4 C3 C2 . . 107.7(2) ?
    C4 C3 H3A . . 126.1 ?
    C2 C3 H3A . . 126.1 ?
    N1 C9 C10 . . 113.3(2) ?
    N1 C9 H9A . . 108.9 ?
    C10 C9 H9A . . 108.9 ?
    N1 C9 H9B . . 108.9 ?
    C10 C9 H9B . . 108.9 ?
    H9A C9 H9B . . 107.7 ?
    N1 C1 C2 . . 109.2(2) ?
    N1 C1 H1 . . 125.4 ?
    C2 C1 H1 . . 125.4 ?
    C9 C10 H10A . . 109.5 ?
    C9 C10 H10B . . 109.5 ?
    H10A C10 H10B . . 109.5 ?
    C9 C10 H10C . . 109.5 ?
    H10A C10 H10C . . 109.5 ?
    H10B C10 H10C . . 109.5 ?
    C1 C2 C3 . . 107.3(2) ?
    C1 C2 H2A . . 126.3 ?
    C3 C2 H2A . . 126.3 ?
    H4A O4 H4B . . 108(3) ?
loop_
    _geom_torsion_atom_site_label_1
    _geom_torsion_atom_site_label_2
    _geom_torsion_atom_site_label_3
    _geom_torsion_atom_site_label_4
    _geom_torsion_site_symmetry_1
    _geom_torsion_site_symmetry_2
    _geom_torsion_site_symmetry_3
    _geom_torsion_site_symmetry_4
    _geom_torsion
    _geom_torsion_publ_flag
    C1 N1 C4 C3 . . . . 0.7(2) ?
    C9 N1 C4 C3 . . . . 179.4(2) ?
    C1 N1 C4 C5 . . . . 175.90(19) ?
    C9 N1 C4 C5 . . . . -5.3(3) ?
    C5 N2 C6 C7 . . . . -106.2(2) ?
    C6 N2 C5 O1 . . . . 0.6(3) ?
    C6 N2 C5 C4 . . . . -179.44(19) ?
    N1 C4 C5 O1 . . . . 3.2(3) ?
    C3 C4 C5 O1 . . . . 177.3(2) ?
    N1 C4 C5 N2 . . . . -176.8(2) ?
    C3 C4 C5 N2 . . . . -2.6(3) ?
    N2 C6 C7 C8 . . . . -174.39(18) ?
    C6 C7 C8 O2 . . . . -19.0(3) ?
    C6 C7 C8 O3 . . . . 161.00(19) ?
    N1 C4 C3 C2 . . . . -0.3(3) ?
    C5 C4 C3 C2 . . . . -175.1(2) ?
    C1 N1 C9 C10 . . . . 101.2(3) ?
    C4 N1 C9 C10 . . . . -77.4(3) ?
    C4 N1 C1 C2 . . . . -0.8(3) ?
    C9 N1 C1 C2 . . . . -179.6(2) ?
    N1 C1 C2 C3 . . . . 0.6(3) ?
    C4 C3 C2 C1 . . . . -0.2(3) ?
loop_
    _geom_hbond_atom_site_label_D
    _geom_hbond_atom_site_label_H
    _geom_hbond_atom_site_label_A
    _geom_hbond_site_symmetry_A
    _geom_hbond_distance_DH
    _geom_hbond_distance_HA
    _geom_hbond_distance_DA
    _geom_hbond_angle_DHA
    O3 H3 O4 1_455 0.84 1.83 2.669(3) 172.7
    N2 H2 O4 3_666 0.88 2.28 3.091(3) 154.1
    O4 H4A O1 3_665 0.96(3) 1.79(3) 2.737(2) 170(3)
    O4 H4B O2 3_565 0.81(3) 2.08(4) 2.863(3) 164(3)
data_global
_journal_date_recd_electronic     2009-06-30
_journal_date_accepted     2009-07-08
_journal_name_full     'Acta Crystallographica, Section E'
_journal_year     2009
_journal_volume     65
_journal_issue      8
_journal_page_first     o1865
_journal_page_last     o1865
_journal_paper_category     QO
_journal_coeditor_code     RZ2348
_publ_contact_author_name     'Xiang Chao Zeng'
_publ_contact_author_address
;Department of Chemistry,
Jinan University,
Guangzhou,
Guangdong, 510632,
People's Republic of China
;
_publ_contact_author_email     xczeng@126.com
_publ_contact_author_fax     ?
_publ_contact_author_phone     ?
_publ_section_title
;
3-(1-Ethyl-1<i>H</i>-pyrrole-2-carboxamido)propionic acid monohydrate
;
loop_
    _publ_author_name
    _publ_author_address
    'Dong Dong Li'
;
Department of Chemistry
Jinan University
Guangzhou
Guangdong, 510632
People's Republic of China
;
    'Gui Hong Tang'
;
Department of Chemistry
Jinan University
Guangzhou
Guangdong, 510632
People's Republic of China
;
    'Xiang Chao Zeng'
;
Department of Chemistry
Jinan University
Guangzhou
Guangdong, 510632
People's Republic of China
;
    'Gang Huang'
;
Department of Chemistry
Jinan University
Guangzhou
Guangdong, 510632
People's Republic of China
;
    'Xing Yan Xu'
;
Department of Chemistry
Jinan University
Guangzhou
Guangdong, 510632
People's Republic of China
;
