# Supplementary material for: 3-(1-Ethyl-1H-pyrrole-2-carboxamido)propionic acid monohydrate
Source: Acta Crystallogr Sect E Struct Rep Online. 2009 Jul 15;65(Pt 8):o1865. doi: 10.1107/S1600536809026749 (PMC2977448; doi:10.1107/S1600536809026749)
Supplement: Supplementary file 2 [file e-65-o1865-Isup2.hkl]

# 
# h,k,l, Fc-squared, Fo-squared, sigma(Fo-squared) and status flag 
# 
data_I
_shelx_title ' 06161M in P2(1)/c' 
_shelx_refln_list_code          4 
_shelx_F_calc_maximum      133.56 
_exptl_crystal_F_000       488.00 
_reflns_d_resolution_high  0.8107 
 
loop_ 
 _symmetry_equiv_pos_as_xyz 
 'x, y, z' 
 '-x, y+1/2, -z+1/2' 
 '-x, -y, -z' 
 'x, -y-1/2, z-1/2' 
 
_cell_length_a     5.2814 
_cell_length_b    31.7955 
_cell_length_c     7.0226 
_cell_angle_alpha  90.000 
_cell_angle_beta  106.392 
_cell_angle_gamma  90.000 
 
_shelx_F_squared_multiplier     1.000 
 
loop_ 
 _refln_index_h 
 _refln_index_k 
 _refln_index_l 
 _refln_F_squared_calc 
 _refln_F_squared_meas 
 _refln_F_squared_sigma 
 _refln_observed_status 
   1   0   0     1950.83     1834.68     60.23 o 
   2   0   0     1035.37      819.03     28.05 o 
   3   0   0      526.08      549.12     20.22 o 
   4   0   0        0.76        9.32      3.66 o 
   5   0   0        3.99       21.08      5.09 o 
   6   0   0       37.27       35.68      6.85 o 
   1   1   0      554.31      498.71     12.00 o 
   2   1   0      402.06      389.74     10.09 o 
   3   1   0      443.26      447.10     12.00 o 
   4   1   0      119.77      107.06      6.81 o 
   5   1   0       10.24       49.47      5.50 o 
   6   1   0        8.90        7.17      4.05 o 
   0   2   0     1138.91       -0.36      0.24 o 
   1   2   0        6.40        2.35      1.72 o 
   2   2   0       49.20       38.99      5.33 o 
   3   2   0       62.71       97.91      5.23 o 
   4   2   0      686.60      646.63     24.77 o 
   5   2   0      760.99      713.49     19.58 o 
   6   2   0       20.57       31.22      4.78 o 
   1   3   0     3390.25     3027.23     93.64 o 
   2   3   0     1833.55     1877.52     44.12 o 
   3   3   0      619.57      611.74     41.28 o 
   4   3   0      170.56      184.62     16.18 o 
   5   3   0       26.03       33.87      5.68 o 
   6   3   0        0.31       -5.56      3.72 o 
   0   4   0     1203.53     1176.26     25.77 o 
   1   4   0     5847.79     5294.01    195.64 o 
   2   4   0     1007.13     1041.99     29.69 o 
   3   4   0     1124.15     1092.64     26.78 o 
   4   4   0      233.64      241.58      7.92 o 
   5   4   0      101.21      122.38     22.83 o 
   6   4   0       11.82       13.92      4.36 o 
   1   5   0     1323.21     1261.13     23.06 o 
   2   5   0      414.52      418.63     24.68 o 
   3   5   0       45.45       51.27      4.07 o 
   4   5   0      134.69      148.52      5.79 o 
   5   5   0       10.00       12.12      3.23 o 
   6   5   0       26.47       26.92      4.84 o 
   0   6   0     6352.49     6081.77    294.16 o 
   1   6   0    11413.24    11165.27    216.76 o 
   2   6   0       11.31       12.72      1.50 o 
   3   6   0       80.12       77.84      5.53 o 
   4   6   0      165.15      160.22      6.01 o 
   5   6   0       81.26       77.97      6.02 o 
   6   6   0       42.12       51.39      5.70 o 
   1   7   0      730.81      754.86     24.81 o 
   2   7   0       19.28       19.64      1.39 o 
   3   7   0      400.17      389.50      8.40 o 
   4   7   0       47.69       73.17      8.97 o 
   5   7   0        1.40        6.96      2.61 o 
   6   7   0        7.38       15.82      4.51 o 
   0   8   0      146.73      121.88      3.20 o 
   1   8   0     5062.02     4791.22    118.51 o 
   2   8   0        5.88        2.56      0.98 o 
   3   8   0       39.56       43.76      2.66 o 
   4   8   0      811.28      774.55     15.82 o 
   5   8   0      130.26      133.42      4.84 o 
   6   8   0       89.82      104.09      6.35 o 
   1   9   0     3332.69     3263.07     49.44 o 
   2   9   0      165.31      168.82      4.04 o 
   3   9   0       55.12       57.48      2.48 o 
   4   9   0       45.05       56.58      7.65 o 
   5   9   0        1.39        3.18      2.53 o 
   6   9   0        4.82       11.83      5.21 o 
   0  10   0      142.23      110.88      3.13 o 
   1  10   0      152.17      141.83      2.70 o 
   2  10   0      190.73      205.54      4.75 o 
   3  10   0       44.54       47.40      2.32 o 
   4  10   0      246.00      227.02      6.06 o 
   5  10   0        1.84        0.96      2.60 o 
   6  10   0        0.04        5.10      7.92 o 
   1  11   0       24.87       21.35      1.77 o 
   2  11   0       72.13       73.51      2.43 o 
   3  11   0       49.74       47.81      2.29 o 
   4  11   0       22.94       31.26      4.50 o 
   5  11   0        4.40        1.79      2.61 o 
   0  12   0       62.82       55.57      2.02 o 
   1  12   0      882.11      808.97     12.76 o 
   2  12   0       55.65       41.35      2.13 o 
   3  12   0        4.51        5.50      1.64 o 
   4  12   0      219.55      214.24      5.83 o 
   5  12   0       16.42       16.79      3.46 o 
   1  13   0        7.73       13.30      1.18 o 
   2  13   0      216.51      189.11      4.51 o 
   3  13   0       10.52        9.11      2.80 o 
   4  13   0        8.08       11.31      2.26 o 
   5  13   0       29.62       30.87      5.19 o 
   0  14   0       35.57       34.47      1.73 o 
   1  14   0     2165.95     2265.83     31.53 o 
   2  14   0        5.41        3.60      1.23 o 
   3  14   0      137.38      133.17      3.97 o 
   4  14   0       45.60       42.98      2.75 o 
   5  14   0       18.65       19.41      3.14 o 
   1  15   0      392.87      383.28      5.93 o 
   2  15   0       19.83       15.19      2.24 o 
   3  15   0      408.97      397.20      8.73 o 
   4  15   0       12.30       11.50      2.58 o 
   5  15   0        3.00        1.65      2.75 o 
   0  16   0      147.81      151.67      4.36 o 
   1  16   0       11.76       14.25      1.32 o 
   2  16   0     1216.64     1170.89     22.18 o 
   3  16   0      242.88      216.82      5.57 o 
   4  16   0       64.47       68.31      3.32 o 
   5  16   0      179.50      190.98      6.44 o 
   1  17   0       11.76       11.82      1.46 o 
   2  17   0       45.40       45.68      2.29 o 
   3  17   0      110.47      109.36      3.69 o 
   4  17   0        0.00        0.27      2.22 o 
   5  17   0        1.56        4.32      3.03 o 
   0  18   0     2547.86     2556.82     55.97 o 
   1  18   0       11.21       12.59      1.71 o 
   2  18   0        0.26       -0.20      1.21 o 
   3  18   0      619.74      578.04     12.08 o 
   4  18   0        9.35       11.15      3.19 o 
   5  18   0        4.08        3.81      3.04 o 
   1  19   0       86.44       62.48      1.86 o 
   2  19   0       66.98       64.43      2.54 o 
   3  19   0       10.64       10.56      2.07 o 
   4  19   0        4.55        5.46      2.38 o 
   5  19   0        0.52        2.07      3.11 o 
   0  20   0     1452.40     1490.36     33.32 o 
   1  20   0       79.09       65.54      1.94 o 
   2  20   0       67.75       72.27      2.75 o 
   3  20   0       95.24       98.66      3.61 o 
   4  20   0       15.51        9.83      2.59 o 
   5  20   0       10.04       12.86      4.11 o 
   1  21   0      277.72      271.62      5.98 o 
   2  21   0       73.30       71.58      2.78 o 
   3  21   0      141.50      131.22      4.24 o 
   4  21   0      239.57      236.17      7.99 o 
   5  21   0       14.08       24.52      4.62 o 
   0  22   0      246.19      241.63      6.70 o 
   1  22   0        8.69       12.59      1.58 o 
   2  22   0      567.53      543.13     17.11 o 
   3  22   0        8.92        8.75      2.19 o 
   4  22   0       20.35       17.76      3.75 o 
   5  22   0       84.94       85.86      8.36 o 
   1  23   0      402.92      370.68      6.87 o 
   2  23   0       35.97       44.50      5.05 o 
   3  23   0       18.06       15.69      3.08 o 
   4  23   0       22.45       19.51      4.98 o 
   5  23   0        2.91       10.11      6.60 o 
   0  24   0       78.12       73.74      3.26 o 
   1  24   0        1.00        8.74      1.55 o 
   2  24   0      531.24      478.81     10.73 o 
   3  24   0        0.50       -1.06      2.66 o 
   4  24   0      118.43      118.53      5.62 o 
   1  25   0       18.06       15.65      1.97 o 
   2  25   0       33.59       39.96      6.52 o 
   3  25   0        0.34        1.02      2.83 o 
   4  25   0       26.75       30.80      4.32 o 
   0  26   0      161.06      128.61      6.60 o 
   1  26   0      244.21      233.79      5.75 o 
   2  26   0       18.68       14.41      2.38 o 
   3  26   0       18.95       21.52      3.65 o 
   4  26   0        9.32        5.21      3.78 o 
   1  27   0       36.84       45.25      3.03 o 
   2  27   0      116.69      115.14      4.03 o 
   3  27   0        4.33        0.68      3.09 o 
   4  27   0        4.05       -0.11      3.74 o 
   0  28   0      307.58      271.75     11.03 o 
   1  28   0      115.94      110.48      4.55 o 
   2  28   0       56.51       59.21      3.70 o 
   4  28   0        7.68       -1.36      3.88 o 
   1  29   0        1.24        5.91      2.94 o 
   2  29   0       34.89       40.67      3.77 o 
   3  29   0        0.36        5.17      4.39 o 
   4  29   0       44.90       48.69      6.97 o 
   0  30   0       26.14       21.18      4.25 o 
   1  30   0       64.00       77.71      4.00 o 
   2  30   0      320.27      306.54      9.05 o 
   3  30   0       51.20       58.66      6.75 o 
   4  30   0       35.01       63.39      7.69 o 
   1  31   0      266.78      257.67      7.91 o 
   2  31   0       16.65       25.56      5.92 o 
   3  31   0        5.64        3.38      4.65 o 
   0  32   0        8.11       12.28      4.11 o 
   1  32   0       18.66       30.91      9.48 o 
   2  32   0        1.62        0.34      3.39 o 
   3  32   0        6.63        3.62      4.83 o 
   1  33   0       10.28       13.84      3.19 o 
   2  33   0        0.21        0.14      3.64 o 
   3  33   0        7.57        8.36      5.44 o 
   0  34   0       52.46       51.04      5.38 o 
   1  34   0      313.76      307.53      9.26 o 
   2  34   0       26.22       22.86      3.83 o 
   3  34   0       22.67       30.16      6.28 o 
   1  35   0       47.57       63.23      4.18 o 
   2  35   0        5.89        7.22      4.71 o 
   0  36   0        1.35        5.22      4.39 o 
   1  36   0        5.12        7.73      3.25 o 
   2  36   0        0.05        4.05      3.59 o 
   1  37   0        2.23        7.69      3.40 o 
   2  37   0       46.60       51.79      9.01 o 
   0  38   0       54.21       55.21      5.92 o 
   1  38   0       99.24       94.19      5.17 o 
  -6   1   1        5.68        6.04      3.85 o 
  -5   1   1        1.14        8.02      2.94 o 
  -4   1   1        6.19        4.79      2.16 o 
  -3   1   1       51.50       44.72      3.81 o 
  -2   1   1       49.86       54.23      2.36 o 
  -1   1   1      281.29      303.57      6.11 o 
   0   1   1      944.08      967.31     22.66 o 
   1   1   1      687.80      681.18     16.29 o 
   2   1   1        0.03       -0.05      1.03 o 
   3   1   1        1.97        1.55      2.72 o 
   4   1   1       47.09       38.97      3.43 o 
   5   1   1       59.98       51.49      4.33 o 
  -6   2   1       53.32       54.86      5.54 o 
  -5   2   1      213.06      198.97      7.52 o 
  -4   2   1       50.76       64.84      4.75 o 
  -3   2   1      422.65      405.48     10.99 o 
  -2   2   1        5.80        4.60      1.18 o 
  -1   2   1     1513.61     1563.56     23.91 o 
   0   2   1     1654.62     1939.69     58.64 o 
   1   2   1     1218.98     1203.29     28.24 o 
   2   2   1        0.91        0.22      1.07 o 
   3   2   1      129.85      160.07     13.75 o 
   4   2   1       13.37       15.56      3.99 o 
   5   2   1       70.35       60.43      4.43 o 
  -6   3   1       77.17       79.18      5.34 o 
  -5   3   1        3.85        7.96      3.75 o 
  -4   3   1      336.10      312.25      9.85 o 
  -3   3   1       27.54       67.83      3.24 o 
  -2   3   1      395.64      377.52      9.82 o 
  -1   3   1     2043.63     1961.95     29.93 o 
   0   3   1     4065.33     4582.93     71.84 o 
   1   3   1       29.91       42.26      1.77 o 
   2   3   1      981.51     1053.43     25.36 o 
   3   3   1      517.46      509.11     19.25 o 
   4   3   1      388.40      380.34     11.30 o 
   5   3   1       50.10       50.06      4.78 o 
  -6   4   1       22.73       29.72      4.75 o 
  -5   4   1       48.66       53.11      3.98 o 
  -4   4   1        8.26       27.22     12.42 o 
  -3   4   1      738.45      733.72     18.56 o 
  -2   4   1      795.07      770.81     18.80 o 
  -1   4   1     2117.26     2131.42     32.46 o 
   0   4   1       45.52       46.40      1.98 o 
   1   4   1        0.86       -0.33      0.69 o 
   2   4   1     2089.74     2106.39     49.43 o 
   4   4   1        8.92       30.99      4.75 o 
   5   4   1        0.01        0.27      3.01 o 
  -6   5   1       80.99       82.02      5.86 o 
  -5   5   1      215.87      200.95      7.59 o 
  -4   5   1        0.40        5.72      2.25 o 
  -3   5   1       84.99      117.61     11.36 o 
  -2   5   1     3138.21     3227.52     58.25 o 
  -1   5   1     5850.57     5748.66     78.72 o 
   0   5   1       78.16       71.77      3.88 o 
   1   5   1      878.86      893.76     16.66 o 
   2   5   1      288.95      365.98     55.29 o 
   3   5   1      171.15      162.47      5.56 o 
   4   5   1       36.58       38.54      3.21 o 
   5   5   1       12.77       10.84      4.45 o 
  -6   6   1       24.93       30.09      4.73 o 
  -5   6   1       42.87       49.55      3.54 o 
  -4   6   1      158.52      159.27      6.02 o 
  -3   6   1      369.19      409.69      8.57 o 
  -2   6   1     2780.51     2799.90     50.87 o 
  -1   6   1     5467.27     5313.14    102.01 o 
   0   6   1        7.94       13.19      2.64 o 
   1   6   1      174.16      173.71      4.76 o 
   2   6   1     4141.92     4449.22    102.93 o 
   3   6   1       30.06       31.48      4.00 o 
   4   6   1        4.48        1.77      2.37 o 
   5   6   1        1.75        4.33      3.19 o 
  -6   7   1       18.09       23.58      4.73 o 
  -5   7   1        2.39        6.24      5.64 o 
  -4   7   1       45.97       46.28      2.61 o 
  -3   7   1      104.71      122.20      3.51 o 
  -2   7   1      397.16      365.27      8.85 o 
  -1   7   1     2138.96     2055.85     31.66 o 
   0   7   1      497.54      458.36      9.65 o 
   1   7   1       93.52       91.23      2.84 o 
   2   7   1      358.38      400.32     10.03 o 
   3   7   1      477.29      442.80     18.41 o 
   4   7   1        0.05        2.81      2.34 o 
   5   7   1       21.16       14.76      2.54 o 
  -6   8   1       21.61       31.94      6.52 o 
  -5   8   1       54.89       53.32      4.12 o 
  -4   8   1       31.49       27.01      2.50 o 
  -3   8   1      649.31      622.00     12.43 o 
  -2   8   1      245.59      230.66      5.10 o 
  -1   8   1     5531.17     5497.76     83.86 o 
   0   8   1      330.82      300.74      5.75 o 
   1   8   1      395.53      364.97      7.26 o 
   2   8   1      398.42      405.68      8.45 o 
   3   8   1        0.57        0.89      1.91 o 
   4   8   1      314.31      267.58      6.92 o 
   5   8   1        1.68        1.40      2.68 o 
  -6   9   1       16.49       20.92      4.58 o 
  -5   9   1       12.44       13.14      3.41 o 
  -4   9   1       47.21       45.70      2.62 o 
  -3   9   1      319.48      316.86      7.00 o 
  -2   9   1      123.16      119.10      3.04 o 
  -1   9   1      782.78      820.30     19.99 o 
   0   9   1      616.27      604.80     11.05 o 
   1   9   1     1204.68     1151.83     21.39 o 
   2   9   1      301.58      295.68      6.51 o 
   3   9   1      304.34      313.77      7.27 o 
   4   9   1        0.65        2.14      4.26 o 
   5   9   1       55.55       54.04      3.90 o 
  -6  10   1        0.55        0.76      3.98 o 
  -5  10   1       26.79       31.30      4.10 o 
  -4  10   1      181.36      159.75      4.66 o 
  -3  10   1      172.75      185.83      5.57 o 
  -2  10   1       86.71      122.85      6.55 o 
  -1  10   1      897.22      809.25     11.91 o 
   0  10   1     3342.80     3461.01     59.90 o 
   1  10   1     7958.76     8339.70    149.69 o 
   2  10   1       95.88       84.71      2.74 o 
   3  10   1       13.03       11.06      2.51 o 
   4  10   1       74.62       77.62      3.45 o 
   5  10   1        6.26       12.90      5.62 o 
  -6  11   1        2.63        0.29      4.20 o 
  -5  11   1       19.55       23.40      3.83 o 
  -4  11   1      211.93      202.95      5.50 o 
  -3  11   1      749.95      706.90     14.00 o 
  -2  11   1     1437.32     1451.47     22.50 o 
  -1  11   1     1104.33     1080.29     17.35 o 
   0  11   1      475.83      499.31     26.22 o 
   1  11   1      624.62      640.50     12.31 o 
   2  11   1      189.45      184.97      4.55 o 
   3  11   1      282.60      266.63      6.44 o 
   4  11   1      239.55      221.02      6.09 o 
   5  11   1      182.80      186.56      6.09 o 
  -6  12   1        4.64       12.32      4.67 o 
  -5  12   1      139.98      144.44      6.51 o 
  -4  12   1      286.78      274.92      6.81 o 
  -3  12   1      142.84      141.47      3.96 o 
  -2  12   1      634.39      691.25     11.19 o 
  -1  12   1     2821.83     2908.59     64.07 o 
   0  12   1      587.02      587.87      9.52 o 
   1  12   1      473.08      505.10     10.17 o 
   2  12   1      207.46      200.84      4.84 o 
   3  12   1      113.06      114.07      3.74 o 
   4  12   1       65.57       64.55      3.27 o 
   5  12   1        1.19       -0.19      2.89 o 
  -6  13   1      143.57      145.85      7.41 o 
  -5  13   1      197.74      185.71      7.50 o 
  -4  13   1      143.18      131.87      4.32 o 
  -3  13   1      104.62      108.29      3.36 o 
  -2  13   1     3076.52     3017.92     46.77 o 
  -1  13   1      228.82      222.09      4.91 o 
   0  13   1      926.15      882.10     14.02 o 
   1  13   1      233.65      220.62      4.19 o 
   2  13   1      222.25      218.94      5.21 o 
   3  13   1        7.51        6.11      1.72 o 
   4  13   1        8.14        9.24      2.63 o 
   5  13   1      120.52      113.90      4.76 o 
  -6  14   1       16.19       23.57      5.25 o 
  -5  14   1       69.41       75.80      4.94 o 
  -4  14   1       17.60       16.69      2.99 o 
  -3  14   1       29.16       31.23      2.50 o 
  -2  14   1     1680.97     1529.47     24.56 o 
  -1  14   1      790.07      792.30     11.45 o 
   0  14   1        0.05        2.78      1.05 o 
   1  14   1      131.38      143.24      3.04 o 
   2  14   1      279.53      260.85      5.99 o 
   3  14   1      160.53      136.46      4.15 o 
   4  14   1       63.44       51.84      3.18 o 
   5  14   1       48.68       54.95      4.00 o 
  -5  15   1        5.85       -0.15      3.27 o 
  -4  15   1        3.90        2.99      2.01 o 
  -3  15   1        5.98        6.17      1.67 o 
  -2  15   1      128.85      147.65      3.42 o 
  -1  15   1      196.25      217.56      3.73 o 
   0  15   1      447.94      420.43      7.12 o 
   1  15   1       91.29       91.48      2.29 o 
   2  15   1       79.87       62.27      2.49 o 
   3  15   1       24.78       19.09      2.23 o 
   4  15   1        1.71       -0.52      2.56 o 
   5  15   1       82.34      100.05      4.59 o 
  -5  16   1        0.08       -1.12      3.39 o 
  -4  16   1      253.99      230.38      6.05 o 
  -3  16   1      193.40      179.97      9.20 o 
  -2  16   1     1689.93     1625.47     26.20 o 
  -1  16   1      351.65      332.19      5.29 o 
   0  16   1      651.62      664.72     10.86 o 
   1  16   1      383.55      368.72      6.55 o 
   2  16   1      512.24      498.62     10.28 o 
   3  16   1        2.61        3.80      1.84 o 
   4  16   1       20.37       18.19      2.73 o 
   5  16   1       17.23       17.82     10.45 o 
  -5  17   1        2.13        0.69      3.39 o 
  -4  17   1        0.74        2.31      2.12 o 
  -3  17   1      134.46      131.35      5.17 o 
  -2  17   1     1340.03     1326.22     21.61 o 
  -1  17   1      548.39      538.59      8.15 o 
   0  17   1       39.92       69.89      3.13 o 
   1  17   1      554.01      537.92      9.15 o 
   2  17   1       76.64       74.13      2.80 o 
   3  17   1      235.53      216.69      5.69 o 
   4  17   1      113.31      112.36      4.27 o 
   5  17   1       20.47       28.07      8.24 o 
  -5  18   1        5.66        7.96      5.64 o 
  -4  18   1       57.10       48.46      2.97 o 
  -3  18   1      670.47      515.45     43.55 o 
  -2  18   1      598.00      610.08      9.30 o 
  -1  18   1      505.46      503.36      7.71 o 
   0  18   1     1030.21      984.97     15.83 o 
   1  18   1       71.29       72.95      3.63 o 
   2  18   1        4.32        3.87      1.95 o 
   3  18   1      105.52       91.44      3.50 o 
   4  18   1       13.25        8.88      5.72 o 
   5  18   1        1.22        1.59      4.09 o 
  -5  19   1      101.16      108.34      5.98 o 
  -4  19   1        0.27        0.53      2.16 o 
  -3  19   1       31.55        6.29      2.23 o 
  -2  19   1       40.50       49.27      1.84 o 
  -1  19   1      909.27      888.30     12.98 o 
   0  19   1      171.53      179.21      3.64 o 
   1  19   1      336.14      322.32      5.95 o 
   2  19   1       30.61       30.41      2.81 o 
   3  19   1      143.86      126.15      6.47 o 
   4  19   1        3.50        4.13      3.18 o 
   5  19   1       40.22       45.07      6.66 o 
  -5  20   1       81.46       77.23      5.23 o 
  -4  20   1        2.88        2.76      2.21 o 
  -3  20   1      329.58      131.88     12.79 o 
  -2  20   1       23.93       22.79      1.79 o 
  -1  20   1      463.01      495.18      7.67 o 
   0  20   1        0.00        4.11      0.95 o 
   1  20   1      221.57      198.55      4.23 o 
   2  20   1      156.07      157.37      5.51 o 
   3  20   1      111.01      102.64      4.67 o 
   4  20   1       45.46       44.22      4.54 o 
   5  20   1        7.09       10.75      4.39 o 
  -5  21   1        5.85        5.75      3.95 o 
  -4  21   1        5.56        6.62      2.71 o 
  -3  21   1        8.01       14.70      2.21 o 
  -2  21   1       29.92       25.81      2.33 o 
  -1  21   1       93.68      104.99      2.60 o 
   0  21   1      301.20      299.03      5.56 o 
   1  21   1        5.49        4.64      1.41 o 
   2  21   1      155.33      153.77      5.56 o 
   3  21   1        1.26        2.83      2.73 o 
   4  21   1       41.55       56.06      4.76 o 
   5  21   1       20.75       19.87      4.72 o 
  -5  22   1       47.70       54.29      5.55 o 
  -4  22   1        0.22       -2.22      2.35 o 
  -3  22   1     1651.49     1574.58     30.03 o 
  -2  22   1       95.22       87.72      2.71 o 
  -1  22   1      249.48      243.77      4.35 o 
   0  22   1       30.67       42.76      2.38 o 
   1  22   1      125.67      128.16      3.71 o 
   2  22   1      408.77      402.44     10.95 o 
   3  22   1        0.49        0.82      2.76 o 
   4  22   1        6.75        7.95      3.55 o 
  -5  23   1        2.11       -3.60      6.42 o 
  -4  23   1       63.51       61.15      4.45 o 
  -3  23   1        1.29        9.02      3.85 o 
  -2  23   1       17.83       17.20      1.85 o 
  -1  23   1       36.64       51.26      2.13 o 
   0  23   1       43.35       57.18      2.44 o 
   1  23   1       76.41       68.87      2.73 o 
   2  23   1        7.03       21.29      9.08 o 
   3  23   1      123.34      121.70      5.30 o 
   4  23   1       16.94       14.59      3.92 o 
  -5  24   1        4.40       -2.24      6.62 o 
  -4  24   1       10.62       12.61      4.92 o 
  -3  24   1        0.37        0.78      2.16 o 
  -2  24   1      132.39      144.79      4.24 o 
  -1  24   1       27.21       29.26      2.22 o 
   0  24   1      457.16      465.51      9.58 o 
   1  24   1       37.28       37.22      2.29 o 
   2  24   1     1014.98      948.45     22.84 o 
   3  24   1      128.11      125.04      5.46 o 
   4  24   1       19.29       19.35      5.24 o 
  -4  25   1        8.02        6.62      5.56 o 
  -3  25   1        1.38        2.15      2.63 o 
  -2  25   1      625.60      618.23     12.46 o 
  -1  25   1       43.11       40.10      2.40 o 
   0  25   1        0.53       24.82      6.11 o 
   1  25   1      188.92      186.50      4.95 o 
   2  25   1       20.35       32.10      4.71 o 
   3  25   1       80.04       82.32      4.60 o 
   4  25   1      125.77      122.20      6.01 o 
  -3  26   1        6.92        7.41      4.13 o 
  -2  26   1      593.13      607.87     12.34 o 
  -1  26   1       23.10       20.48      2.21 o 
   0  26   1       58.85       61.04      3.41 o 
   1  26   1       85.56       97.36      3.41 o 
   2  26   1       24.44       19.40      3.24 o 
   3  26   1        1.70        3.77      3.16 o 
   4  26   1        3.89        7.18      3.96 o 
  -3  27   1        4.35       11.16      4.15 o 
  -2  27   1      498.68      484.56     12.27 o 
  -1  27   1       24.57       33.40      4.40 o 
   0  27   1      113.96      112.03      3.66 o 
   1  27   1      295.37      287.83      6.87 o 
   2  27   1        7.01        5.45      2.92 o 
   3  27   1      102.18      103.80      5.22 o 
   4  27   1        1.08       -1.64      3.95 o 
  -3  28   1      247.10      238.79     10.57 o 
  -2  28   1       19.69       24.22      5.95 o 
  -1  28   1      180.42      187.67      5.05 o 
   0  28   1       12.38       18.71      4.07 o 
   1  28   1      461.06      466.23     10.02 o 
   2  28   1       37.52       32.85      3.78 o 
   3  28   1       15.06        6.41      3.40 o 
   4  28   1       10.46       21.24      4.66 o 
  -3  29   1       37.29       43.39      5.88 o 
  -2  29   1        0.04       -1.61      2.44 o 
  -1  29   1      130.43      136.56      5.14 o 
   0  29   1       28.09       34.83      3.41 o 
   1  29   1      101.64      117.88      5.16 o 
   2  29   1       17.68       23.45      3.85 o 
   3  29   1        0.79        1.02      4.52 o 
  -3  30   1        4.12        7.57      4.81 o 
  -2  30   1       10.14        9.31      2.93 o 
  -1  30   1        0.76        8.09      2.64 o 
   0  30   1      106.60      112.75      4.71 o 
   1  30   1      176.96      171.98      4.96 o 
   2  30   1       11.62        7.75      3.58 o 
   3  30   1       73.02       65.02      4.79 o 
  -3  31   1        4.65        3.44      3.25 o 
  -2  31   1       22.14       16.77      4.39 o 
  -1  31   1       48.46       49.92      3.79 o 
   0  31   1        1.59        5.78      2.56 o 
   1  31   1       10.18       15.67      3.03 o 
   2  31   1        0.15        3.36      4.19 o 
   3  31   1        3.89        6.52      4.62 o 
  -3  32   1        0.01        1.56      3.92 o 
  -2  32   1       47.54       48.13      4.22 o 
  -1  32   1        6.66        4.12      2.60 o 
   0  32   1       86.20       81.94      4.24 o 
   1  32   1      163.10      161.06      6.05 o 
   2  32   1        2.48       -4.45      4.03 o 
   3  32   1       18.72       18.95      5.66 o 
  -3  33   1        0.07        0.43      3.50 o 
  -2  33   1       15.55       16.02      3.39 o 
  -1  33   1       48.88       52.38      3.95 o 
   0  33   1      143.17      145.69      5.68 o 
   1  33   1       21.50       39.61      3.95 o 
   2  33   1        6.09        3.16      4.67 o 
   3  33   1        6.58        5.17      5.42 o 
  -3  34   1       14.71       12.26      5.58 o 
  -2  34   1        5.24        3.59      3.13 o 
  -1  34   1       99.16      100.02      4.93 o 
   0  34   1        1.18        6.66      2.91 o 
   1  34   1       10.54       17.39      3.41 o 
   2  34   1       68.08       73.29      6.89 o 
  -2  35   1        6.53        6.06      3.30 o 
  -1  35   1        1.20        4.86      3.06 o 
   0  35   1        5.44        7.30      3.06 o 
   1  35   1       32.63       37.71      6.46 o 
   2  35   1        0.19       -4.57      4.71 o 
  -2  36   1       88.90       88.24      5.08 o 
  -1  36   1       58.31       58.75      4.24 o 
   0  36   1       85.38       86.06      4.67 o 
   1  36   1        6.97        4.25      3.23 o 
   2  36   1        9.11        8.32      5.15 o 
  -2  37   1        0.61        1.12      3.65 o 
  -1  37   1        0.85        2.24      3.30 o 
   0  37   1       13.94       11.20      3.49 o 
   1  37   1        4.53        4.46      3.66 o 
  -1  38   1       33.64       36.77      8.20 o 
   0  38   1        3.22       -0.40      3.45 o 
   1  38   1       19.47       16.19      6.64 o 
  -6   0   2      432.76      435.54     19.39 o 
  -5   0   2       10.16       19.05      4.75 o 
  -4   0   2       44.50       38.42      4.21 o 
  -3   0   2      521.21      543.37     20.01 o 
  -2   0   2      880.37      981.22     33.47 o 
  -1   0   2    17837.11    19609.52    440.70 o 
   1   0   2       90.01      119.73      5.38 o 
   2   0   2     1180.11     1165.04     39.69 o 
   3   0   2      103.30      108.37      6.30 o 
   4   0   2      387.42      354.61     15.30 o 
   5   0   2       94.20       83.56      7.23 o 
  -6   1   2       26.69       47.90      5.06 o 
  -5   1   2       36.39       51.18      7.20 o 
  -4   1   2        0.02        3.69      2.23 o 
  -3   1   2       23.99       63.33      5.83 o 
  -2   1   2      130.73      176.69      6.79 o 
  -1   1   2       65.74       92.83      6.40 o 
   0   1   2      145.72      186.57      4.98 o 
   1   1   2       85.58       90.42      3.10 o 
   2   1   2       31.88       27.16      2.92 o 
   3   1   2       26.27       32.97      2.78 o 
   4   1   2       36.94       65.54      7.24 o 
   5   1   2      140.87      125.41      6.22 o 
  -6   2   2       48.67       67.55     11.94 o 
  -5   2   2      375.10      383.61     11.78 o 
  -4   2   2       20.30       17.83      2.64 o 
  -3   2   2      346.75      372.88     10.30 o 
  -2   2   2     1063.87     1033.91     24.84 o 
  -1   2   2     6883.31     7443.16    124.04 o 
   0   2   2     1490.09     1723.90     40.14 o 
   1   2   2       30.30       44.44      2.06 o 
   2   2   2       63.69       79.79      4.20 o 
   3   2   2       45.09       38.11      2.84 o 
   4   2   2      439.94      436.39     12.71 o 
   5   2   2        5.19       12.06      3.98 o 
  -6   3   2       28.86       34.71      8.23 o 
  -5   3   2        6.99       27.18      5.30 o 
  -4   3   2       28.50       24.14      3.73 o 
  -3   3   2       77.79      109.10      7.82 o 
  -2   3   2      211.53      224.31     14.69 o 
  -1   3   2     1805.50     2026.43     28.54 o 
   0   3   2     4471.19     5186.05    237.65 o 
   1   3   2      348.77      357.33      9.16 o 
   2   3   2      103.87      111.53      4.01 o 
   3   3   2       73.28       79.27      6.46 o 
   4   3   2      117.18      127.21     16.39 o 
   5   3   2        0.33       -2.08      3.34 o 
  -6   4   2        1.97        2.84      3.84 o 
  -5   4   2      557.35      557.59     15.83 o 
  -4   4   2       95.30       89.48      4.27 o 
  -3   4   2      260.67      275.55      6.09 o 
  -2   4   2        1.15        3.92      0.94 o 
  -1   4   2     2834.32     3289.77     46.02 o 
   0   4   2     1047.95     1139.39     19.48 o 
   1   4   2       34.29       45.73      2.04 o 
   2   4   2        7.29        8.46      1.88 o 
   3   4   2      872.53      833.51     21.16 o 
   4   4   2      122.08      131.64      5.73 o 
   5   4   2        8.59        3.59      3.57 o 
  -6   5   2        1.01       -0.27      3.73 o 
  -5   5   2      347.41      339.71     10.81 o 
  -4   5   2        8.82        5.49      3.30 o 
  -3   5   2      162.87      193.01      5.90 o 
  -2   5   2        2.76        1.57      1.25 o 
  -1   5   2      100.27      100.08      1.81 o 
   0   5   2      167.28      202.01      3.62 o 
   1   5   2      271.36      293.83      6.17 o 
   2   5   2       83.58       79.47      3.34 o 
   3   5   2      284.62      306.70     24.77 o 
   4   5   2      279.30      249.01      8.47 o 
   5   5   2       40.81       45.96      5.64 o 
  -6   6   2       66.70       62.79      7.02 o 
  -5   6   2       50.07       46.11      5.40 o 
  -4   6   2        2.74        3.39      2.21 o 
  -3   6   2      616.58      596.31     11.84 o 
  -2   6   2     2754.85     2769.02     42.15 o 
  -1   6   2       18.29       14.17      1.19 o 
   0   6   2     1320.72     1376.89     21.76 o 
   1   6   2      647.80      728.26     13.94 o 
   2   6   2       60.64       76.40      4.19 o 
   3   6   2     1091.30     1044.51     26.00 o 
   4   6   2        0.01        8.45      7.39 o 
   5   6   2       20.30       24.03      4.25 o 
  -6   7   2       53.67       62.04      5.76 o 
  -5   7   2       90.80       92.64     16.35 o 
  -4   7   2       20.26       16.79      3.97 o 
  -3   7   2       80.29       81.11      9.58 o 
  -2   7   2      101.08      167.19      7.49 o 
  -1   7   2      362.60      380.07      5.67 o 
   0   7   2      698.00      744.37     13.77 o 
   1   7   2       90.45      103.31      2.78 o 
   2   7   2      262.65      271.99      6.17 o 
   3   7   2       11.32        9.65      3.24 o 
   4   7   2        8.90        8.52      2.79 o 
   5   7   2        0.07       -1.75      2.95 o 
  -6   8   2       61.73       71.83      8.68 o 
  -5   8   2        9.11       13.01      3.29 o 
  -4   8   2      750.03      725.81     19.05 o 
  -3   8   2       74.72       65.84      3.09 o 
  -2   8   2     1537.80     1672.57     23.41 o 
  -1   8   2        2.23        1.09      0.51 o 
   0   8   2       65.81       73.18      5.13 o 
   1   8   2      111.93      121.82      3.11 o 
   2   8   2       64.03       60.02      3.28 o 
   3   8   2       26.83       25.06      3.21 o 
   4   8   2       49.29       46.81      3.22 o 
   5   8   2       13.73       13.96      3.25 o 
  -6   9   2        7.54       14.76      4.28 o 
  -5   9   2      210.60      199.63      7.61 o 
  -4   9   2      118.07      137.49     12.96 o 
  -3   9   2       86.03       89.20      2.84 o 
  -2   9   2       60.53       88.36      3.88 o 
  -1   9   2        0.57        0.50      0.51 o 
   0   9   2     2774.60     3013.12    139.72 o 
   1   9   2      368.37      379.45      7.76 o 
   2   9   2      364.85      327.90      7.23 o 
   3   9   2        0.06       -2.10      1.62 o 
   4   9   2        0.22        0.10      2.26 o 
   5   9   2       52.15       66.93      4.65 o 
  -6  10   2        3.97        4.99      4.06 o 
  -5  10   2        1.48        4.54      6.29 o 
  -4  10   2        7.16        6.18      3.58 o 
  -3  10   2       38.95       46.23      2.76 o 
  -2  10   2     1008.38     1007.44     14.39 o 
  -1  10   2      241.99      242.42      3.88 o 
   0  10   2      359.39      378.54     19.23 o 
   1  10   2       41.23       52.86      1.94 o 
   2  10   2      116.75      133.91      3.81 o 
   3  10   2        2.38        0.51      1.66 o 
   4  10   2      225.10      206.57      6.02 o 
   5  10   2        7.93       11.44      3.29 o 
  -6  11   2        6.57        4.28      4.15 o 
  -5  11   2        2.77        2.52      2.99 o 
  -4  11   2       40.90       44.30      7.19 o 
  -3  11   2      314.09      281.77      6.31 o 
  -2  11   2       21.44       26.00      2.39 o 
  -1  11   2      189.27      192.16      3.24 o 
   0  11   2     1663.73     1660.48     40.52 o 
   1  11   2      771.93      847.66     16.17 o 
   2  11   2       33.73       29.67      2.05 o 
   3  11   2       19.49       12.64      2.06 o 
   4  11   2       27.39       23.88      2.88 o 
   5  11   2       29.45       28.18      4.53 o 
  -6  12   2        2.43        0.04      4.06 o 
  -5  12   2        0.73        1.12      3.13 o 
  -4  12   2      655.96      589.73     16.08 o 
  -3  12   2      247.61      256.07      7.46 o 
  -2  12   2      313.61      335.86      5.37 o 
  -1  12   2      484.74      490.54      7.33 o 
   0  12   2      256.35      266.22      6.19 o 
   1  12   2       11.85       13.75      1.52 o 
   2  12   2       81.57       90.70      3.08 o 
   3  12   2       95.20       94.23      3.53 o 
   4  12   2       69.19       57.20      3.45 o 
   5  12   2        0.08       -5.69      3.80 o 
  -6  13   2        4.80        2.99      4.38 o 
  -5  13   2        3.46        1.61      3.16 o 
  -4  13   2      305.10      294.53      9.37 o 
  -3  13   2       45.38       42.63      2.56 o 
  -2  13   2      178.16      174.68      3.21 o 
  -1  13   2       54.55       69.79      1.65 o 
   0  13   2      193.62      192.04      4.34 o 
   1  13   2       32.21       34.35      2.75 o 
   2  13   2      668.26      644.15     12.98 o 
   3  13   2       18.30       12.57      2.11 o 
   4  13   2       22.16       23.61      5.08 o 
   5  13   2        6.19        6.30      3.97 o 
  -6  14   2        0.07        3.59      4.38 o 
  -5  14   2       28.92       29.91      5.19 o 
  -4  14   2       48.04       58.67      8.40 o 
  -3  14   2       59.72       63.38      2.97 o 
  -2  14   2      464.37      489.00      8.35 o 
  -1  14   2      171.43      149.09      2.76 o 
   0  14   2        3.60        0.40      0.92 o 
   1  14   2      438.06      458.62      9.28 o 
   2  14   2       18.59       21.38      2.04 o 
   3  14   2      308.36      286.37      7.02 o 
   4  14   2      168.07      159.02      6.42 o 
   5  14   2       79.22       87.07      6.23 o 
  -6  15   2        0.56        0.39      4.37 o 
  -5  15   2        0.31       -2.65      3.28 o 
  -4  15   2        7.02        7.37      2.80 o 
  -3  15   2       28.20       21.08      1.94 o 
  -2  15   2      192.24      183.13      3.76 o 
  -1  15   2      193.16      226.77      6.06 o 
   0  15   2      172.40      149.18      3.72 o 
   1  15   2       12.79       11.57      1.97 o 
   2  15   2       20.33       21.11      1.98 o 
   3  15   2       30.42       25.62      3.27 o 
   4  15   2       48.82       56.03      5.60 o 
   5  15   2        2.23       -1.41      4.36 o 
  -5  16   2       16.22       15.94      4.00 o 
  -4  16   2       28.23       23.79      3.38 o 
  -3  16   2       58.00       53.22      2.49 o 
  -2  16   2       13.17       15.56      1.85 o 
  -1  16   2     2180.85     2232.30     37.67 o 
   0  16   2       34.58       32.76      1.76 o 
   1  16   2       68.29       68.67      3.13 o 
   2  16   2        6.74        4.70      2.29 o 
   3  16   2       31.48       26.18      5.16 o 
   4  16   2        0.32       -4.17      3.12 o 
   5  16   2       10.45        7.24      4.53 o 
  -5  17   2        0.80        0.66      3.45 o 
  -4  17   2       27.95       28.32      6.84 o 
  -3  17   2        6.68        6.20      1.88 o 
  -2  17   2      626.06      553.66     12.35 o 
  -1  17   2       35.00       50.03      4.80 o 
   0  17   2        1.97        1.25      1.12 o 
   1  17   2      145.20      151.90      5.07 o 
   2  17   2       38.61       37.08      3.13 o 
   3  17   2       49.44       48.38      3.52 o 
   4  17   2       28.11       29.81      4.22 o 
   5  17   2       13.17       14.45      4.66 o 
  -5  18   2       18.57       16.35      3.99 o 
  -4  18   2       99.44      101.09      4.97 o 
  -3  18   2      196.74      188.94      4.25 o 
  -2  18   2      243.17      234.92      4.21 o 
  -1  18   2       31.00       28.53      3.12 o 
   0  18   2      462.67      432.88      8.76 o 
   1  18   2      255.93      241.27      7.10 o 
   2  18   2      219.23      215.45      6.90 o 
   3  18   2        0.54        3.70      2.61 o 
   4  18   2       23.98       23.02      4.01 o 
  -5  19   2       10.73        5.91      5.43 o 
  -4  19   2      190.19      153.75     21.99 o 
  -3  19   2      677.05      679.36     10.51 o 
  -2  19   2       11.63        9.95      1.21 o 
  -1  19   2        5.26        3.18      1.38 o 
   0  19   2       39.70       44.47      3.77 o 
   1  19   2      160.08      164.24      5.47 o 
   2  19   2      996.33      940.49     22.64 o 
   3  19   2       96.55       76.41      4.29 o 
   4  19   2        7.51        5.61      3.49 o 
  -5  20   2        1.73        0.49      5.00 o 
  -4  20   2        1.03        3.83      2.94 o 
  -3  20   2      162.29      180.47      3.79 o 
  -2  20   2       76.01       67.57      2.28 o 
  -1  20   2       18.47       13.79      2.44 o 
   0  20   2      398.21      388.47      8.11 o 
   1  20   2      564.35      514.95     13.10 o 
   2  20   2        2.84        6.42      3.28 o 
   3  20   2       99.03       77.71      4.32 o 
   4  20   2       49.55       51.84      4.92 o 
  -5  21   2       12.23       11.67      4.38 o 
  -4  21   2       26.90       15.99      4.95 o 
  -3  21   2      801.55      734.66     11.34 o 
  -2  21   2       54.43       51.78      2.09 o 
  -1  21   2        3.91        3.59      1.57 o 
   0  21   2      253.63      262.30      6.03 o 
   1  21   2      385.71      388.91     10.49 o 
   2  21   2        0.00       -1.10      2.45 o 
   3  21   2       20.24       19.76      3.38 o 
   4  21   2        3.46        3.88      3.62 o 
  -5  22   2       29.57       39.48      5.17 o 
  -4  22   2      178.51      159.56      9.18 o 
  -3  22   2       22.11       36.32      4.89 o 
  -2  22   2        0.41        0.56      1.32 o 
  -1  22   2      182.55      179.75      4.03 o 
   0  22   2      142.90      140.30      3.99 o 
   1  22   2      119.01      133.53      4.99 o 
   2  22   2       81.38       78.99      4.20 o 
   3  22   2       67.50       60.52      4.42 o 
   4  22   2       14.15        8.18      3.75 o 
  -5  23   2       33.55       53.68      7.93 o 
  -4  23   2       12.26       19.73      5.24 o 
  -3  23   2      109.22       93.10      3.53 o 
  -2  23   2       45.23       41.16      2.76 o 
  -1  23   2      290.81      259.12      6.37 o 
   0  23   2      616.72      592.70     11.87 o 
   1  23   2        1.65        2.02      2.14 o 
   2  23   2        3.03        4.45      2.70 o 
   3  23   2       61.47       58.00      4.11 o 
   4  23   2       18.79       19.16      4.07 o 
  -5  24   2        7.65       17.28      6.46 o 
  -4  24   2       61.83       63.35      6.32 o 
  -3  24   2       88.63      100.77      3.70 o 
  -2  24   2      137.42      128.78      4.04 o 
  -1  24   2       59.30       66.37      2.38 o 
   0  24   2      360.91      374.93      8.19 o 
   1  24   2       71.26       64.94      3.89 o 
   2  24   2        5.96        5.49      2.80 o 
   3  24   2        7.24        4.57      3.28 o 
   4  24   2        3.71        3.89      4.01 o 
  -5  25   2       17.63       19.71      6.38 o 
  -4  25   2       75.83       77.10      6.95 o 
  -3  25   2      387.43      370.42      8.43 o 
  -2  25   2       37.33       42.96      3.14 o 
  -1  25   2       57.32       58.84      2.36 o 
   0  25   2        3.77        8.85      1.81 o 
   1  25   2      165.69      158.22      4.62 o 
   2  25   2      151.64      140.16      6.21 o 
   3  25   2      183.60      185.07      7.13 o 
   4  25   2        0.78        6.41      4.14 o 
  -4  26   2       55.32       58.78      7.27 o 
  -3  26   2      282.96      299.30      9.26 o 
  -2  26   2        3.94        1.35      1.89 o 
  -1  26   2      334.59      304.34      6.14 o 
   0  26   2       28.21       24.63      2.35 o 
   1  26   2        2.82        4.42      1.95 o 
   2  26   2       32.88       41.35      4.13 o 
   3  26   2       85.29       82.55      4.98 o 
   4  26   2        1.93       -0.76      4.12 o 
  -4  27   2       91.97       91.48      7.49 o 
  -3  27   2       11.60       12.34      4.95 o 
  -2  27   2      146.34      130.69      4.20 o 
  -1  27   2       34.81       47.09      2.80 o 
   0  27   2       15.24       17.16      3.46 o 
   1  27   2       75.66       71.18      3.18 o 
   2  27   2       53.17       53.38      4.04 o 
   3  27   2       79.06       78.16      5.02 o 
  -3  28   2       54.85       56.12      4.07 o 
  -2  28   2        5.47        7.19      2.17 o 
  -1  28   2      186.22      167.12      5.38 o 
   0  28   2       56.19       49.90      2.91 o 
   1  28   2      100.36       96.54      4.52 o 
   2  28   2       75.17       73.22      4.58 o 
   3  28   2        0.92        2.53      3.70 o 
  -3  29   2        0.35       -1.99      3.08 o 
  -2  29   2        2.38        0.80      2.15 o 
  -1  29   2       10.96       11.86      2.19 o 
   0  29   2      115.01      104.79      3.79 o 
   1  29   2       12.99       19.64      2.57 o 
   2  29   2        1.09        3.59      3.30 o 
   3  29   2        1.91        2.09      3.76 o 
  -3  30   2        9.34       15.52      4.95 o 
  -2  30   2        9.16       11.33      2.43 o 
  -1  30   2        2.14        2.02      2.08 o 
   0  30   2      120.18      113.84      4.05 o 
   1  30   2       59.05       54.77      3.13 o 
   2  30   2       14.82       16.13      3.89 o 
   3  30   2       30.88       26.09      4.55 o 
  -3  31   2       36.78       52.72      6.66 o 
  -2  31   2      101.08       95.78      4.61 o 
  -1  31   2        0.40        0.06      2.16 o 
   0  31   2       79.25       72.87      3.36 o 
   1  31   2        2.72        3.33      2.45 o 
   2  31   2        1.65        0.94      5.65 o 
   3  31   2        2.68        4.91      6.40 o 
  -3  32   2        0.01       -2.40      4.91 o 
  -2  32   2       32.04       24.27      3.61 o 
  -1  32   2        2.94        0.12      2.65 o 
   0  32   2        7.70       10.18      2.46 o 
   1  32   2       26.85       30.70      3.19 o 
   2  32   2        7.30        3.61      4.24 o 
  -3  33   2       34.98       49.96      7.17 o 
  -2  33   2        5.53        6.99      4.07 o 
  -1  33   2        4.65        1.75      3.27 o 
   0  33   2        4.92        7.47      3.01 o 
   1  33   2      126.92      135.61      4.81 o 
   2  33   2       67.55       71.80      5.02 o 
  -3  34   2        0.91        1.43      5.40 o 
  -2  34   2       21.09       12.86      3.63 o 
  -1  34   2        1.18        0.57      2.91 o 
   0  34   2       11.55       10.48      3.20 o 
   1  34   2       72.39       70.18      5.79 o 
   2  34   2        0.23       10.05      5.22 o 
  -2  35   2       23.61       22.55      3.94 o 
  -1  35   2       14.30        8.74      3.33 o 
   0  35   2       12.92       13.22      3.43 o 
   1  35   2       37.82       35.63      4.46 o 
  -2  36   2        3.27        7.45      6.40 o 
  -1  36   2       15.30       16.41      3.70 o 
   0  36   2       37.64       42.78      4.48 o 
   1  36   2        6.61       13.03      3.93 o 
  -1  37   2       22.03       20.20      3.97 o 
   0  37   2       94.05       92.77      5.13 o 
   1  37   2        6.61        0.58      3.82 o 
   0  38   2        1.91        6.32      6.65 o 
  -6   1   3       60.13       62.99      4.89 o 
  -5   1   3       82.82       83.94      4.80 o 
  -4   1   3       26.02       28.31      3.14 o 
  -2   1   3      129.48      147.97      7.53 o 
  -1   1   3       55.09       64.04      1.48 o 
   0   1   3      366.12      479.96     12.05 o 
   1   1   3     1845.11     2229.89     52.76 o 
   2   1   3       39.25       47.98      2.84 o 
   3   1   3       33.73       43.36      7.21 o 
   4   1   3       16.45       23.31      3.59 o 
   5   1   3        2.25        2.63      3.89 o 
  -6   2   3       27.24       35.44      9.72 o 
  -5   2   3       14.95       13.29      3.33 o 
  -4   2   3       81.78       80.61      4.12 o 
  -3   2   3     1642.38     1696.93     40.65 o 
  -2   2   3      485.95      522.54      9.23 o 
  -1   2   3      104.52       95.05      1.93 o 
   0   2   3      933.61     1194.34     28.36 o 
   1   2   3      338.15      360.20      9.60 o 
   2   2   3      399.97      388.84     10.64 o 
   3   2   3      359.60      315.46      9.49 o 
   4   2   3       53.95       51.60      3.83 o 
   5   2   3        9.97        8.74      4.07 o 
  -6   3   3      157.47      152.68      7.15 o 
  -5   3   3        8.25       10.16      3.23 o 
  -4   3   3       54.94       65.89      4.57 o 
  -3   3   3       97.56      127.90      6.83 o 
  -2   3   3       44.95       59.69      4.20 o 
  -1   3   3        3.77        6.71      0.73 o 
   0   3   3      568.77      742.91     14.13 o 
   1   3   3       49.61       72.38      4.91 o 
   2   3   3       29.91       35.18      3.64 o 
   4   3   3        0.14        1.64      2.80 o 
   5   3   3        2.95        4.20      5.40 o 
  -6   4   3        3.82       17.00      4.35 o 
  -5   4   3       51.94       49.93      4.33 o 
  -4   4   3      125.00      119.79      5.44 o 
  -3   4   3      244.53      245.07      7.49 o 
  -2   4   3      670.56      693.32     17.01 o 
  -1   4   3      116.71       99.29      2.21 o 
   0   4   3       25.53       30.94      1.26 o 
   1   4   3      228.04      226.16      6.49 o 
   2   4   3      165.72      168.27      5.58 o 
   3   4   3       72.71       69.51      3.88 o 
   4   4   3       43.77       48.01      4.42 o 
   5   4   3        0.28        4.95      3.97 o 
  -6   5   3      104.06      106.94      6.14 o 
  -5   5   3       54.42       48.89      3.96 o 
  -4   5   3        9.82       24.06      4.29 o 
  -3   5   3      105.55      103.17     13.18 o 
  -2   5   3      143.58      170.84      8.80 o 
  -1   5   3     2082.53     2455.58     34.60 o 
   0   5   3      168.00      169.91      3.38 o 
   1   5   3        1.07        0.19      1.04 o 
   2   5   3      235.38      257.92      7.65 o 
   3   5   3       52.17       52.55      3.45 o 
   4   5   3        3.16        1.16      2.82 o 
   5   5   3        1.73        3.49      3.95 o 
  -6   6   3       12.87       21.89      4.47 o 
  -5   6   3        2.16        5.06      2.98 o 
  -4   6   3      604.89      565.58     15.40 o 
  -3   6   3       77.18       67.25      3.36 o 
  -2   6   3       25.06       21.22      2.42 o 
  -1   6   3      163.73      192.00      3.33 o 
   0   6   3       26.34       39.27      1.37 o 
   1   6   3     1644.57     1801.89     33.39 o 
   2   6   3        0.42        2.32      1.98 o 
   3   6   3      104.00      105.29      4.66 o 
   4   6   3       18.93       19.39      3.58 o 
   5   6   3        6.24        5.75      3.49 o 
  -6   7   3        2.59        5.19      3.88 o 
  -5   7   3       22.69       23.31      3.77 o 
  -4   7   3       37.15       44.86      4.79 o 
  -3   7   3      198.39      173.31      5.82 o 
  -2   7   3        5.51        8.75      1.98 o 
  -1   7   3      108.87      110.58      2.21 o 
   0   7   3        0.00        0.59      1.28 o 
   1   7   3        3.43        3.07      1.17 o 
   2   7   3      304.27      280.62      6.60 o 
   3   7   3       34.33       38.36      3.48 o 
   4   7   3      173.35      155.70      6.02 o 
   5   7   3       25.89       24.99      3.99 o 
  -6   8   3      120.03      103.68      6.15 o 
  -5   8   3      250.88      222.12      8.22 o 
  -4   8   3      104.73      121.45     14.96 o 
  -3   8   3       80.80       70.87      8.07 o 
  -2   8   3      289.11      295.69      5.48 o 
  -1   8   3      281.66      284.24      4.63 o 
   0   8   3     1176.64     1313.44     21.00 o 
   1   8   3     1373.93     1548.56     28.87 o 
   2   8   3        0.13        0.53      1.46 o 
   3   8   3      361.43      330.80      7.97 o 
   4   8   3        0.00        2.43      2.60 o 
   5   8   3       50.60       58.82      5.40 o 
  -6   9   3        2.55        8.14      4.21 o 
  -5   9   3        9.91        9.41      5.49 o 
  -4   9   3       10.52        9.22      4.04 o 
  -3   9   3       63.47       68.60      3.37 o 
  -2   9   3        0.32        2.98      1.07 o 
  -1   9   3        3.94        1.83      1.00 o 
   0   9   3      483.70      538.70     10.46 o 
   1   9   3      113.33      125.87      3.45 o 
   2   9   3       13.40       16.43      1.90 o 
   3   9   3      109.10      107.10      5.11 o 
   4   9   3       21.32       30.19      3.35 o 
   5   9   3        7.28       14.44      4.58 o 
  -6  10   3       13.01        9.36      4.27 o 
  -5  10   3        9.41       12.41      4.50 o 
  -4  10   3        7.23        5.48      2.93 o 
  -3  10   3      230.30      214.45      5.49 o 
  -2  10   3       43.14       34.43      1.90 o 
  -1  10   3      983.80     1040.17     19.77 o 
   0  10   3      438.59      441.75      8.75 o 
   1  10   3       40.46       44.18      1.97 o 
   2  10   3       86.41       72.22      4.42 o 
   3  10   3      191.37      162.84      4.94 o 
   4  10   3       18.12       22.55      3.80 o 
   5  10   3       46.60       65.37      6.09 o 
  -6  11   3       19.13       16.44      4.56 o 
  -5  11   3        4.47        3.98      3.27 o 
  -4  11   3        7.39        5.93      2.51 o 
  -3  11   3        5.33        8.05      2.02 o 
  -2  11   3      199.62      234.01      3.97 o 
  -1  11   3       60.83       67.58      5.10 o 
   0  11   3      110.10      114.54      3.38 o 
   1  11   3      319.77      297.88      6.55 o 
   2  11   3        0.08        1.04      1.55 o 
   3  11   3        2.83        2.72      2.00 o 
   4  11   3        7.93       11.05      3.56 o 
  -6  12   3       11.68       15.70      4.71 o 
  -5  12   3       19.99       18.24      3.88 o 
  -4  12   3      254.80      256.43      8.40 o 
  -3  12   3        0.07        1.96      1.29 o 
  -2  12   3       17.85       28.98      2.15 o 
  -1  12   3      286.35      314.47      6.77 o 
   0  12   3      100.44      104.69      2.84 o 
   1  12   3        3.09        2.35      1.18 o 
   2  12   3      191.01      190.56      6.37 o 
   3  12   3       47.45       45.29      4.01 o 
   4  12   3      105.99      102.68      5.44 o 
  -6  13   3       66.13       73.82      6.71 o 
  -5  13   3        1.29        3.65      3.49 o 
  -4  13   3      110.82      107.92      4.95 o 
  -3  13   3      205.73      190.72      4.27 o 
  -2  13   3      230.77      257.84      4.38 o 
  -1  13   3       69.17       71.18      2.10 o 
   0  13   3      220.57      211.61      6.19 o 
   1  13   3      453.71      435.32     11.32 o 
   2  13   3      243.95      258.60      7.87 o 
   3  13   3      176.14      153.36      5.99 o 
   4  13   3      449.76      429.88     12.60 o 
  -6  14   3       22.15       30.62      5.40 o 
  -5  14   3      126.52      108.35      5.68 o 
  -4  14   3        3.92        5.66      2.67 o 
  -3  14   3       21.81       22.47      2.27 o 
  -2  14   3       72.53       68.72      3.28 o 
  -1  14   3       33.68       35.84      1.59 o 
   0  14   3      503.42      486.89     12.18 o 
   1  14   3      803.84      797.92     19.12 o 
   2  14   3       89.21       93.93      4.38 o 
   3  14   3       96.31       90.90      4.67 o 
   4  14   3      106.82      112.11      5.72 o 
  -5  15   3        4.44        7.57      3.51 o 
  -4  15   3        2.58       -0.90      2.51 o 
  -3  15   3       49.55       45.29      2.05 o 
  -2  15   3        0.03        5.18      2.35 o 
  -1  15   3       34.85       33.14      1.62 o 
   0  15   3      246.05      262.91     11.28 o 
   1  15   3        8.74        7.97      2.00 o 
   2  15   3      298.47      283.38      8.53 o 
   3  15   3       44.45       47.25      3.90 o 
   4  15   3       50.17       61.44      4.62 o 
  -5  16   3       34.28       31.51      4.46 o 
  -4  16   3       70.53       47.03      5.05 o 
  -3  16   3       24.86       20.69      1.83 o 
  -2  16   3     1314.08     1261.74     23.73 o 
  -1  16   3      184.98      204.84      4.24 o 
   0  16   3      875.58      899.84     21.09 o 
   1  16   3        8.22        7.97      4.36 o 
   2  16   3       28.08       28.65      3.25 o 
   3  16   3      351.59      292.14      9.22 o 
   4  16   3       67.95       69.59      4.82 o 
  -5  17   3        0.40        4.56      3.48 o 
  -4  17   3       14.81       10.48      3.00 o 
  -3  17   3        0.03        0.36      1.44 o 
  -2  17   3        7.10       10.91      3.28 o 
  -1  17   3       47.20       53.21      1.99 o 
   0  17   3       20.76       32.03      6.22 o 
   1  17   3      436.93      412.73     11.03 o 
   2  17   3        3.67        2.32      2.42 o 
   3  17   3        0.01        2.47      2.92 o 
   4  17   3       11.26       12.86      5.21 o 
  -5  18   3        6.41        7.10      5.37 o 
  -4  18   3       10.03        8.97      3.08 o 
  -3  18   3      125.21      112.78      3.69 o 
  -2  18   3      564.83      578.88      9.96 o 
  -1  18   3        0.04        0.61      1.12 o 
   0  18   3       57.63       57.04      4.28 o 
   1  18   3       28.80       35.23      2.92 o 
   2  18   3       52.36       44.31      3.43 o 
   3  18   3       15.55       13.41      3.53 o 
   4  18   3        4.29        2.22      3.79 o 
  -5  19   3        7.99        8.15      5.13 o 
  -4  19   3       77.33       70.39      6.22 o 
  -3  19   3      102.18      105.67      3.61 o 
  -2  19   3        1.36        4.83      1.35 o 
  -1  19   3        4.29        2.99      1.25 o 
   0  19   3        2.31        6.99      3.03 o 
   1  19   3      420.26      404.18     10.96 o 
   2  19   3       70.62       64.42      3.93 o 
   3  19   3      130.60      117.91      5.52 o 
   4  19   3        9.90       10.07      4.09 o 
  -5  20   3       96.07       83.14      7.61 o 
  -4  20   3       54.08       56.38      5.80 o 
  -3  20   3      239.13      239.23      6.08 o 
  -2  20   3       45.80       47.00      3.40 o 
  -1  20   3       69.09       62.87      2.26 o 
   0  20   3        2.89        2.88      1.93 o 
   1  20   3       34.74       39.35      3.31 o 
   2  20   3      193.41      172.93      6.38 o 
   3  20   3        3.20        3.69      3.13 o 
   4  20   3       71.24       71.36      5.43 o 
  -5  21   3       14.99       23.88      6.18 o 
  -4  21   3       28.39       26.00      5.52 o 
  -3  21   3        1.77        4.78      1.91 o 
  -2  21   3      127.86      113.23      3.13 o 
  -1  21   3        2.61        3.51      1.37 o 
   0  21   3       23.96       25.56      2.79 o 
   1  21   3       83.31       75.88      3.92 o 
   2  21   3       15.11       10.64      2.98 o 
   3  21   3        1.53        0.08      3.43 o 
   4  21   3       15.10       16.21      4.44 o 
  -5  22   3        1.26        0.04      5.11 o 
  -4  22   3       12.31       15.75      5.13 o 
  -3  22   3       63.22       62.67      3.74 o 
  -2  22   3       50.94       47.85      2.18 o 
  -1  22   3      529.47      525.53      9.39 o 
   0  22   3      168.51      180.02      6.15 o 
   1  22   3      802.47      782.70     19.32 o 
   2  22   3      444.72      409.61     14.07 o 
   3  22   3        0.46       -1.50      3.21 o 
   4  22   3        0.07       -0.52      3.99 o 
  -5  23   3        1.32       -5.07      5.40 o 
  -4  23   3       12.26       14.66      4.61 o 
  -3  23   3       64.25       60.71      7.13 o 
  -2  23   3        0.00       -0.40      1.52 o 
  -1  23   3       26.44       40.95      6.76 o 
   0  23   3       85.89       82.15      4.44 o 
   1  23   3        0.50        6.61      2.40 o 
   2  23   3      176.79      178.25      6.80 o 
   3  23   3        2.49        0.69      4.83 o 
  -5  24   3       12.53       17.32      6.44 o 
  -4  24   3      335.23      304.05     14.54 o 
  -3  24   3      181.62      167.13      5.06 o 
  -2  24   3        0.12       -1.53      1.54 o 
  -1  24   3        7.50        5.80      1.86 o 
   0  24   3      102.86      100.30      3.59 o 
   1  24   3      105.44       99.57      4.66 o 
   2  24   3        3.91        9.49      4.77 o 
   3  24   3        1.31       -1.82      4.73 o 
  -4  25   3       16.87       25.59      5.68 o 
  -3  25   3       81.25       87.70      4.53 o 
  -2  25   3        5.66        4.80      2.00 o 
  -1  25   3        1.98        1.75      1.55 o 
   0  25   3      165.12      164.65      4.80 o 
   1  25   3        5.38        6.84      2.66 o 
   2  25   3      129.80      111.54      5.46 o 
   3  25   3        6.31        5.58      3.78 o 
  -4  26   3        1.16        0.85      4.75 o 
  -3  26   3      215.64      243.10      8.09 o 
  -2  26   3       60.82       61.39      3.11 o 
  -1  26   3       13.01        9.30      1.81 o 
   0  26   3      176.90      177.77      5.11 o 
   1  26   3       96.24       95.76      4.71 o 
   2  26   3        1.07       -1.56      3.07 o 
   3  26   3        2.27        3.07      3.71 o 
  -4  27   3       16.46       12.46      5.66 o 
  -3  27   3      164.07      162.31      6.43 o 
  -2  27   3       23.17       23.91      2.80 o 
  -1  27   3       52.07       54.81      2.59 o 
   0  27   3       13.03       16.73      3.04 o 
   1  27   3      197.69      198.67      7.10 o 
   2  27   3        9.81        6.46      3.43 o 
   3  27   3        0.62       -0.25      3.87 o 
  -4  28   3        2.94        7.33      5.78 o 
  -3  28   3        7.04       10.33      3.48 o 
  -2  28   3       49.53       48.27      3.72 o 
  -1  28   3      133.26      142.71      4.53 o 
   0  28   3      170.44      174.88      5.24 o 
   1  28   3        0.06        0.94      2.73 o 
   2  28   3      163.43      160.71      9.65 o 
   3  28   3        0.15       -2.15      4.01 o 
  -4  29   3       21.68       27.97      7.01 o 
  -3  29   3        1.69        1.38      3.20 o 
  -2  29   3      166.74      173.43      6.71 o 
  -1  29   3      210.98      218.45      5.94 o 
   0  29   3       73.83       75.93      3.47 o 
   1  29   3        3.66        6.79      2.91 o 
   2  29   3       55.54       65.25      4.72 o 
  -4  30   3       96.21       88.32      8.20 o 
  -3  30   3        8.51        7.56      3.61 o 
  -2  30   3       14.85       20.52      3.61 o 
  -1  30   3      273.67      281.39     11.33 o 
   0  30   3       13.27       19.83      2.73 o 
   1  30   3        9.87        9.96      3.20 o 
   2  30   3       27.57       42.60      6.90 o 
  -3  31   3        3.05        0.13      3.60 o 
  -2  31   3        0.30       -1.00      3.21 o 
  -1  31   3        4.52       14.10      3.38 o 
   0  31   3        0.41        1.23      2.36 o 
   1  31   3       40.05       46.01      4.55 o 
   2  31   3        0.00        1.00      3.88 o 
  -3  32   3       22.55       26.71      4.53 o 
  -2  32   3       33.01       39.87      4.57 o 
  -1  32   3       48.19       53.04      3.63 o 
   0  32   3       49.58       52.65      3.26 o 
   1  32   3      139.32      148.49      9.46 o 
   2  32   3       17.27       19.90      7.91 o 
  -3  33   3        4.59       16.21      5.62 o 
  -2  33   3        0.54       -1.69      3.50 o 
  -1  33   3       38.23       50.97      3.76 o 
   0  33   3      133.80      145.20      5.05 o 
   1  33   3        6.04       11.78      4.66 o 
  -2  34   3       37.66       51.71      7.15 o 
  -1  34   3        2.65       -0.47      2.65 o 
   0  34   3        0.01        1.62      3.31 o 
   1  34   3       13.34       17.87      5.08 o 
  -2  35   3        0.69        4.67      5.13 o 
  -1  35   3        5.09        3.08      7.21 o 
   0  35   3       20.05       27.00      3.80 o 
   1  35   3        3.09        5.83      3.86 o 
  -1  36   3       19.29       14.39      3.90 o 
   0  36   3       23.59       18.96      4.09 o 
  -6   0   4        5.72       12.02      6.04 o 
  -5   0   4        8.20        8.20      4.51 o 
  -4   0   4      159.22      161.03      8.70 o 
  -3   0   4      612.59      609.17     22.53 o 
  -2   0   4     3754.19     4092.07     93.06 o 
  -1   0   4     6041.30     6857.42    145.21 o 
   0   0   4      459.33      161.09      7.19 o 
   2   0   4      894.91      878.79     31.43 o 
   3   0   4      439.26      407.19     16.87 o 
   4   0   4        3.29        9.93      5.05 o 
  -6   1   4        3.96        9.10      3.94 o 
  -5   1   4       16.14       17.13      3.48 o 
  -4   1   4        9.16       14.96      5.92 o 
  -3   1   4       29.61       38.46      3.89 o 
  -2   1   4      125.61      176.69     17.54 o 
  -1   1   4        4.04        6.75      2.02 o 
   0   1   4     1062.96     1288.16     87.58 o 
   1   1   4        2.11       -1.21      2.07 o 
   2   1   4        7.50       13.09      3.44 o 
   3   1   4       15.47       40.52      3.45 o 
   4   1   4      137.61      125.37      6.04 o 
  -6   2   4      226.20      234.63     12.03 o 
  -5   2   4       24.83       20.14      4.97 o 
  -4   2   4       20.59       19.19      3.06 o 
  -3   2   4      132.41      127.22      4.79 o 
  -2   2   4      349.70      358.28     15.39 o 
  -1   2   4       69.31       66.89      2.69 o 
   0   2   4        6.83       10.35      2.98 o 
   1   2   4      157.23      201.30      6.29 o 
   2   2   4      319.19      308.45      9.06 o 
   3   2   4      536.40      510.36     14.33 o 
   4   2   4       23.30       28.53      7.48 o 
  -6   3   4        9.04       22.76      5.16 o 
  -5   3   4        1.22        1.92      3.08 o 
  -4   3   4        0.68        1.08      2.31 o 
  -3   3   4        0.27        6.91      1.56 o 
  -2   3   4      533.86      573.39     11.81 o 
  -1   3   4      514.90      635.28      9.63 o 
   0   3   4       78.32       85.33      4.18 o 
   1   3   4       21.58       25.55      5.10 o 
   2   3   4       12.63       38.32      4.33 o 
   3   3   4      150.54      163.55     18.53 o 
   4   3   4        5.91        8.87      3.54 o 
  -6   4   4      112.81      105.07      6.01 o 
  -5   4   4       91.94       92.86      5.10 o 
  -4   4   4        2.18        2.85      2.44 o 
  -3   4   4      108.59      104.67      3.49 o 
  -2   4   4      539.96      581.56     12.17 o 
  -1   4   4       90.86       94.29      2.42 o 
   0   4   4       74.04       99.97      2.56 o 
   1   4   4      108.66      118.25      4.37 o 
   2   4   4     1952.21     1892.63     45.31 o 
   3   4   4       42.95       53.53      3.80 o 
   4   4   4       21.93       30.52      4.28 o 
  -6   5   4       11.26       16.50      6.16 o 
  -5   5   4        3.50        8.71      4.10 o 
  -4   5   4       28.49       38.06      3.58 o 
  -3   5   4       13.98       27.31      2.72 o 
  -2   5   4        7.24       12.50      2.66 o 
  -1   5   4       49.67       48.03      1.66 o 
   0   5   4      600.22      754.86     12.67 o 
   1   5   4       31.54       38.89      2.14 o 
   2   5   4      163.02      149.51      7.65 o 
   3   5   4      725.02      686.32     18.36 o 
   4   5   4       26.83       38.45      4.55 o 
  -6   6   4        3.60        6.14      4.24 o 
  -5   6   4       16.69       24.65      4.47 o 
  -4   6   4       55.09       52.34      3.60 o 
  -3   6   4      542.58      574.91     15.07 o 
  -2   6   4      798.26      816.11     13.65 o 
  -1   6   4      406.69      455.53      7.17 o 
   0   6   4      663.65      710.87     11.98 o 
   1   6   4      113.52      129.35      3.73 o 
   2   6   4        0.64        1.00      1.70 o 
   3   6   4        3.03        4.41      3.95 o 
   4   6   4        9.07       10.68      3.85 o 
  -6   7   4       14.37       18.23      4.62 o 
  -5   7   4       44.21       43.89      4.91 o 
  -4   7   4        4.38        5.92      2.51 o 
  -3   7   4        2.99       11.56      2.22 o 
  -2   7   4      331.76      356.48     10.10 o 
  -1   7   4     1064.47     1229.32     17.89 o 
   0   7   4       12.45       16.49      2.12 o 
   1   7   4      268.02      288.63      6.61 o 
   2   7   4        1.53        1.51      1.75 o 
   3   7   4       20.24       23.50      2.82 o 
   4   7   4        2.80       -0.50      3.57 o 
  -6   8   4       34.15       35.38      5.21 o 
  -5   8   4       51.15       54.15      4.84 o 
  -4   8   4        0.65        3.11      2.51 o 
  -3   8   4      141.18      137.89      4.20 o 
  -2   8   4       52.74       61.34      2.94 o 
  -1   8   4      136.46      156.08      3.06 o 
   0   8   4        0.23        1.75      0.95 o 
   1   8   4      445.05      490.56     10.25 o 
   2   8   4       26.72       36.59      2.71 o 
   3   8   4      451.74      412.30     11.86 o 
   4   8   4       27.65       36.98      4.76 o 
  -6   9   4        7.64        8.73      4.19 o 
  -5   9   4       15.80       18.99      3.82 o 
  -4   9   4      157.39      146.40      5.88 o 
  -3   9   4        0.00        3.17      1.58 o 
  -2   9   4        2.01        4.80      1.44 o 
  -1   9   4      133.99      134.98      2.77 o 
   0   9   4      230.45      235.82      4.63 o 
   1   9   4       13.28       16.01      2.50 o 
   2   9   4       48.28       45.37      3.58 o 
   3   9   4       27.26       40.33      5.57 o 
   4   9   4       59.03       54.77      4.93 o 
  -6  10   4        4.60        5.75      4.21 o 
  -5  10   4        1.44        2.25      3.16 o 
  -4  10   4        0.36        4.71      2.59 o 
  -3  10   4       44.84       39.72      2.38 o 
  -2  10   4      467.66      463.99      8.30 o 
  -1  10   4      128.47      115.10      2.51 o 
   0  10   4       21.97       20.34      1.77 o 
   1  10   4       18.38       32.01      2.71 o 
   2  10   4       14.51       17.01      4.31 o 
   3  10   4       12.88       10.09      3.10 o 
   4  10   4       10.56       14.33      4.11 o 
  -6  11   4       16.09       10.60      4.49 o 
  -5  11   4       64.96       56.43      4.42 o 
  -3  11   4        0.84        0.14      2.11 o 
  -2  11   4        6.75        7.08      1.45 o 
  -1  11   4      206.39      196.35      5.89 o 
   0  11   4        4.84        4.49      1.28 o 
   1  11   4      352.23      365.41      9.96 o 
   2  11   4      249.40      220.93      7.32 o 
   3  11   4      148.61      146.07      6.13 o 
   4  11   4       43.39       49.92      5.18 o 
  -6  12   4        7.49        3.88      4.42 o 
  -5  12   4       29.33       28.54      4.85 o 
  -4  12   4       31.29       25.32      3.45 o 
  -3  12   4       68.29       73.23      3.06 o 
  -2  12   4        0.50        3.98      1.15 o 
  -1  12   4        3.98        7.62      1.52 o 
   0  12   4        3.94        3.52      2.44 o 
   1  12   4       39.91       38.73      4.54 o 
   2  12   4        9.66        8.45      2.69 o 
   3  12   4       22.33       25.03      3.80 o 
   4  12   4      134.64      126.41      6.31 o 
  -5  13   4        4.18        8.95      3.56 o 
  -4  13   4       35.22       40.71      6.99 o 
  -3  13   4      114.73       99.57      3.56 o 
  -2  13   4      145.93      164.00      4.49 o 
  -1  13   4      496.61      487.29     10.17 o 
   0  13   4       50.46       56.44      3.11 o 
   1  13   4        8.27        2.29      2.04 o 
   2  13   4        9.60       10.60      2.83 o 
   3  13   4       15.80        9.54      3.29 o 
   4  13   4        8.83        7.25      3.89 o 
  -5  14   4       90.67       89.06      5.36 o 
  -4  14   4        6.34        6.87      3.96 o 
  -3  14   4       11.97        9.65      2.59 o 
  -2  14   4      580.26      573.45     12.11 o 
  -1  14   4      145.22      145.82      4.15 o 
   0  14   4      273.46      264.43      7.70 o 
   1  14   4       77.67       72.46      3.74 o 
   2  14   4       41.35       45.20      4.06 o 
   3  14   4        4.03        0.51      3.12 o 
   4  14   4       65.56       67.78      5.10 o 
  -5  15   4       21.95       24.47      4.40 o 
  -4  15   4       46.61       43.39      5.17 o 
  -3  15   4       93.04       85.03      3.21 o 
  -2  15   4        2.82        4.55      1.58 o 
  -1  15   4       12.88       12.36      1.75 o 
   0  15   4        0.06        4.01      1.86 o 
   1  15   4        0.05        1.71      2.07 o 
   2  15   4        5.07        9.19      2.91 o 
   3  15   4       51.38       53.93      4.55 o 
   4  15   4        9.38        8.69      4.07 o 
  -5  16   4       12.49       16.95      5.84 o 
  -4  16   4        9.96       13.93      4.47 o 
  -3  16   4      277.79      272.73      6.62 o 
  -2  16   4       44.26       45.89      2.38 o 
  -1  16   4        8.31        7.04      1.69 o 
   0  16   4       44.58       44.17      2.98 o 
   1  16   4      118.35      108.87      4.63 o 
   2  16   4      117.84      114.09      5.17 o 
   3  16   4       23.42       20.32      3.91 o 
   4  16   4       62.61       74.91      6.22 o 
  -5  17   4       12.73       16.19      6.02 o 
  -4  17   4       36.53       35.26      5.80 o 
  -3  17   4      290.58      272.54      6.69 o 
  -2  17   4       67.09       55.58      2.65 o 
  -1  17   4       36.67       38.09      2.41 o 
   0  17   4       54.28       59.34      3.64 o 
   1  17   4        5.64       10.07      2.47 o 
   2  17   4       17.61       18.79      3.89 o 
   3  17   4       99.63      100.27      5.38 o 
  -5  18   4      117.49      124.94      9.00 o 
  -4  18   4       31.40       21.83      5.13 o 
  -3  18   4       84.33       79.27      3.29 o 
  -2  18   4       58.68       50.15      2.57 o 
  -1  18   4      355.50      338.26      7.81 o 
   0  18   4      176.15      169.90      5.91 o 
   1  18   4       96.37       89.81      5.08 o 
   2  18   4      269.81      239.61      8.04 o 
   3  18   4       34.86       39.82      4.63 o 
  -5  19   4        2.05       -4.49      5.09 o 
  -4  19   4       43.54       40.51      6.10 o 
  -3  19   4        2.16        0.56      1.91 o 
  -2  19   4       25.47       25.56      3.56 o 
  -1  19   4      383.96      377.52      8.56 o 
   0  19   4       10.87       16.53      3.21 o 
   1  19   4      183.87      165.07      6.11 o 
   2  19   4       74.90       76.63      4.49 o 
   3  19   4        4.70        3.58      6.07 o 
  -5  20   4        8.09        7.07      5.58 o 
  -4  20   4       27.15       26.00      5.60 o 
  -3  20   4       42.96       43.97      3.63 o 
  -2  20   4        1.15        3.61      1.80 o 
  -1  20   4      198.40      199.76      5.46 o 
   0  20   4      994.59      986.64     23.61 o 
   1  20   4       40.19       43.82      3.65 o 
   2  20   4       40.57       43.02      4.27 o 
   3  20   4       14.74       12.15      3.80 o 
  -5  21   4       32.21       40.78      7.31 o 
  -4  21   4       78.98       76.15      6.75 o 
  -3  21   4       23.16       27.29      3.22 o 
  -2  21   4      195.86      179.60      5.16 o 
  -1  21   4       27.30       26.05      2.45 o 
   0  21   4       23.87       39.90      3.39 o 
   1  21   4        5.70        3.67      2.54 o 
   2  21   4       90.92       76.01      4.56 o 
   3  21   4       19.45       22.31      4.17 o 
  -5  22   4       11.45       15.26      6.26 o 
  -4  22   4       96.91      111.18      5.63 o 
  -3  22   4        9.56        7.22      2.78 o 
  -2  22   4       24.41       35.98      2.74 o 
  -1  22   4       40.84       40.00      2.75 o 
   0  22   4        0.14        1.67      2.30 o 
   1  22   4       71.11       77.94      4.30 o 
   2  22   4       17.76       18.12      3.66 o 
   3  22   4        4.15        7.26      3.72 o 
  -5  23   4        9.06       13.11      5.92 o 
  -4  23   4       36.55       35.60      4.46 o 
  -3  23   4       12.19       10.49      4.22 o 
  -2  23   4       63.74       61.25      3.12 o 
  -1  23   4       28.65       31.39      2.76 o 
   0  23   4      294.86      288.05      8.88 o 
   1  23   4      132.78      132.15      5.61 o 
   2  23   4        1.27       -1.69      3.59 o 
   3  23   4       52.29       62.10      5.53 o 
  -4  24   4        0.02       -1.22      3.58 o 
  -3  24   4       46.98       42.70      5.94 o 
  -2  24   4      115.74      100.70      3.91 o 
  -1  24   4       68.33       69.84      3.20 o 
   0  24   4        0.04       -2.81      2.35 o 
   1  24   4      191.90      184.87      6.89 o 
   2  24   4       39.37       37.84      4.41 o 
   3  24   4       48.67       56.53      5.55 o 
  -4  25   4        3.35        3.52      5.11 o 
  -3  25   4        3.26        1.39      2.47 o 
  -2  25   4       52.96       46.53      2.98 o 
  -1  25   4       64.37       65.18      3.18 o 
   0  25   4        2.40        0.39      4.54 o 
   1  25   4       63.39       68.01      4.30 o 
   2  25   4       14.31       15.82      3.81 o 
   3  25   4       13.79       21.31      4.47 o 
  -4  26   4       24.70       37.27      6.93 o 
  -3  26   4       35.33       47.37      5.09 o 
  -2  26   4       17.19       23.28      2.78 o 
  -1  26   4      382.24      362.43      8.68 o 
   0  26   4       42.34       49.49      4.34 o 
   1  26   4       72.79       74.36      4.56 o 
   2  26   4       17.75       16.40      3.88 o 
  -4  27   4       27.23       33.81      6.93 o 
  -3  27   4       11.76       13.89      3.39 o 
  -2  27   4      171.29      171.16      5.41 o 
  -1  27   4       26.06       43.44      3.35 o 
   0  27   4       92.50       93.52      4.90 o 
   1  27   4       51.35       54.14      5.87 o 
   2  27   4        0.97       -0.16      4.54 o 
  -4  28   4       50.21       67.90      8.84 o 
  -3  28   4        0.38       -0.47      3.33 o 
  -2  28   4       92.63       84.23      3.91 o 
  -1  28   4       42.60       51.77      3.66 o 
   0  28   4       46.87       54.39      4.67 o 
   1  28   4        1.40        2.01      3.25 o 
   2  28   4        4.02       -0.43      3.82 o 
  -3  29   4        0.01       -0.85      3.37 o 
  -2  29   4       18.20       25.25      3.29 o 
  -1  29   4        0.57        0.21      2.40 o 
   0  29   4       17.43       22.18      3.70 o 
   1  29   4      121.81      115.69      6.26 o 
   2  29   4        5.84        2.80      3.87 o 
  -3  30   4       10.07       12.34      4.01 o 
  -2  30   4       14.81       14.09      3.06 o 
  -1  30   4        9.42        9.53      2.79 o 
   0  30   4       13.88       17.05      3.60 o 
   1  30   4      197.59      190.51      7.53 o 
  -3  31   4        3.24        5.21      3.97 o 
  -2  31   4       97.06       90.87      5.39 o 
  -1  31   4       24.66       21.75      3.15 o 
   0  31   4        7.10        8.15      3.67 o 
   1  31   4        8.65       13.50      3.82 o 
  -3  32   4        0.33       -0.42      5.77 o 
  -2  32   4        0.24       -1.26      3.65 o 
  -1  32   4       41.53       48.22      4.01 o 
   0  32   4       43.94       60.66      5.26 o 
   1  32   4        2.47        3.10      4.46 o 
  -2  33   4       19.65       22.63      4.36 o 
  -1  33   4       23.03       19.85      4.16 o 
   0  33   4        0.08        0.65      3.49 o 
  -2  34   4        0.69        0.67      4.01 o 
  -1  34   4        0.89        4.18      3.78 o 
   0  34   4      130.39      133.82      8.01 o 
  -6   1   5       14.76       10.28      4.37 o 
  -5   1   5       37.06       40.89      4.45 o 
  -4   1   5       96.15       93.47      4.61 o 
  -3   1   5       38.94       40.99      2.99 o 
  -2   1   5       24.39       25.29      2.40 o 
  -1   1   5        5.03        9.20      1.04 o 
   1   1   5        6.24        7.52      2.15 o 
   2   1   5      572.84      533.87     15.97 o 
   3   1   5        1.98       -0.68      3.14 o 
   4   1   5        1.80       10.13      4.13 o 
  -6   2   5       35.93       46.56      5.60 o 
  -5   2   5       16.77       21.71      6.24 o 
  -4   2   5       55.47       65.16      8.66 o 
  -3   2   5      380.58      382.47     10.41 o 
  -2   2   5       17.80       14.65      1.60 o 
  -1   2   5       45.24       39.05      1.63 o 
   0   2   5      181.39      186.53      4.15 o 
   1   2   5        5.73        3.71      2.11 o 
   2   2   5      113.64      119.18      5.18 o 
   3   2   5       27.47       34.32      4.05 o 
   4   2   5       55.25       66.59      8.54 o 
  -6   3   5        5.96       11.00      4.34 o 
  -5   3   5       55.11       62.45      6.28 o 
  -4   3   5       56.40       72.80      6.79 o 
  -3   3   5      264.59      285.88      7.11 o 
  -2   3   5       27.13       25.79      1.90 o 
  -1   3   5       69.40       70.86      2.03 o 
   0   3   5      338.86      384.61      7.20 o 
   1   3   5      216.98      220.44      7.17 o 
   2   3   5      351.78      330.75     10.02 o 
   3   3   5        9.18       13.60      3.22 o 
   4   3   5        0.25        9.75      5.68 o 
  -6   4   5        5.93        6.02      4.11 o 
  -5   4   5        5.30        8.47      3.48 o 
  -4   4   5      316.15      298.05      9.55 o 
  -3   4   5        4.38       16.27      9.05 o 
  -2   4   5        0.57        2.57      1.32 o 
  -1   4   5      149.69      165.04      3.34 o 
   0   4   5       15.01       13.04      1.47 o 
   1   4   5      325.22      331.07      7.71 o 
   2   4   5      323.94      314.51     22.59 o 
   3   4   5      120.10       91.28      7.17 o 
   4   4   5        0.18       -3.06      5.54 o 
  -6   5   5        1.11        2.21      4.17 o 
  -5   5   5      119.66      104.36      5.52 o 
  -4   5   5      208.02      199.93     11.20 o 
  -3   5   5      480.28      418.62     29.07 o 
  -2   5   5       75.66       78.23      3.00 o 
  -1   5   5       76.15       89.10      2.32 o 
   0   5   5       20.41       16.67      1.87 o 
   1   5   5      141.20      146.47      4.41 o 
   2   5   5       22.13       44.44      4.04 o 
   3   5   5      103.53      100.77      5.39 o 
  -6   6   5        0.16        0.77      4.09 o 
  -5   6   5       30.53       27.37      5.52 o 
  -4   6   5       12.14       29.40      4.87 o 
  -3   6   5       33.47       38.91      7.02 o 
  -2   6   5      479.91      513.53      9.57 o 
  -1   6   5       62.24       56.53      2.12 o 
   0   6   5      141.35      146.81      3.49 o 
   1   6   5      606.36      606.03     15.36 o 
   2   6   5      175.79      167.26      6.34 o 
   3   6   5       75.37       86.12      5.20 o 
  -6   7   5        5.97        5.24      4.25 o 
  -5   7   5        2.34        4.36      3.35 o 
  -4   7   5        0.00        4.38      3.16 o 
  -3   7   5        5.47        4.40      2.26 o 
  -2   7   5     1077.10     1073.55     18.43 o 
  -1   7   5      404.65      429.37      7.04 o 
   0   7   5        4.61        3.51      1.46 o 
   1   7   5       87.82       91.31      4.26 o 
   2   7   5        0.45        2.59      3.15 o 
   3   7   5       78.18       80.03      4.93 o 
  -6   8   5       55.69       64.05      6.23 o 
  -5   8   5       87.11       84.97      5.10 o 
  -4   8   5        3.28        3.14      5.63 o 
  -3   8   5        1.58        2.77      1.84 o 
  -2   8   5      182.03      192.99      5.24 o 
  -1   8   5        4.61        7.14      1.39 o 
   0   8   5      201.44      187.29      4.78 o 
   1   8   5      162.62      152.22      5.67 o 
   2   8   5       14.55       20.30      3.29 o 
   3   8   5        0.04        3.70      3.25 o 
  -5   9   5       21.27       24.88      4.17 o 
  -4   9   5       90.57       61.49      5.56 o 
  -3   9   5        8.56        7.23      1.97 o 
  -2   9   5       23.50       34.03      2.99 o 
  -1   9   5      221.21      224.91      4.78 o 
   0   9   5      102.39      112.05      3.54 o 
   1   9   5      298.79      312.92     10.28 o 
   2   9   5        0.42       -1.27      2.74 o 
   3   9   5        8.26        7.01      3.45 o 
  -5  10   5        2.18        4.27      5.52 o 
  -4  10   5      141.44      129.29      5.73 o 
  -3  10   5      111.73       92.82      3.57 o 
  -2  10   5       72.83       67.47      4.59 o 
  -1  10   5       51.49       61.36      2.30 o 
   0  10   5      629.85      646.17     15.98 o 
   1  10   5      844.78      811.31     22.15 o 
   2  10   5        0.02       -1.70      2.71 o 
   3  10   5      178.92      180.60      8.01 o 
  -5  11   5        2.89        2.09      3.63 o 
  -4  11   5      273.53      250.69      8.58 o 
  -3  11   5        3.83        3.20      2.48 o 
  -2  11   5      263.50      262.73      8.34 o 
  -1  11   5      435.41      439.70      8.13 o 
   0  11   5      317.45      310.33      8.82 o 
   1  11   5      403.78      404.23     11.21 o 
   2  11   5      122.79       97.17      4.91 o 
   3  11   5       60.61       57.69      5.45 o 
  -5  12   5        1.29        6.99      5.54 o 
  -4  12   5       11.95       16.00      3.10 o 
  -3  12   5       61.28       63.84      3.98 o 
  -2  12   5      371.02      361.18     10.67 o 
  -1  12   5       10.90       13.32      1.99 o 
   0  12   5        0.83        3.30      2.13 o 
   1  12   5      467.27      429.17     11.79 o 
   2  12   5        1.22        2.18      2.80 o 
   3  12   5       23.19       27.16      6.28 o 
  -5  13   5       71.70       68.76      6.97 o 
  -4  13   5      211.90      192.23      7.26 o 
  -3  13   5      248.16      223.55      7.75 o 
  -2  13   5        3.35        3.39      2.20 o 
  -1  13   5       24.19       27.32      2.40 o 
   0  13   5      316.59      301.38      8.74 o 
   1  13   5        2.75        4.73      2.43 o 
   2  13   5       65.59       68.27      4.27 o 
   3  13   5       43.92       53.31      5.12 o 
  -5  14   5        1.40       -0.97      5.17 o 
  -4  14   5        8.06        7.27      3.08 o 
  -3  14   5        6.66       10.75      2.95 o 
  -2  14   5      149.13      139.13      5.68 o 
  -1  14   5      367.07      350.25      8.03 o 
   0  14   5       69.69       80.89      4.06 o 
   1  14   5       17.60       15.33      3.00 o 
   2  14   5      271.00      247.59      8.38 o 
   3  14   5       54.83       59.81      4.71 o 
  -5  15   5       34.83       42.71      7.17 o 
  -4  15   5       38.59       30.32      4.52 o 
  -3  15   5       24.41       25.33      5.48 o 
  -2  15   5       54.70       51.33      3.49 o 
  -1  15   5        4.42        5.62      1.80 o 
   0  15   5      190.48      188.25      6.43 o 
   1  15   5      125.92      110.30      4.97 o 
   2  15   5        2.96        2.60      3.13 o 
   3  15   5       18.77       28.05      4.61 o 
  -5  16   5       12.68       11.42      5.82 o 
  -4  16   5        0.11       -1.10      2.86 o 
  -3  16   5      184.71      195.16      7.29 o 
  -2  16   5       17.58       14.76      2.14 o 
  -1  16   5        0.27        3.76      1.78 o 
   0  16   5       12.80       18.23      2.79 o 
   1  16   5      118.26      113.26      5.11 o 
   2  16   5      103.01      102.29      5.31 o 
   3  16   5       51.36       54.59      5.45 o 
  -5  17   5        5.37       10.91      6.04 o 
  -4  17   5        7.64        3.80      3.12 o 
  -3  17   5      124.31      123.00      5.66 o 
  -2  17   5       34.53       38.64      2.85 o 
  -1  17   5      237.11      246.84      6.33 o 
   0  17   5      495.13      513.72     13.62 o 
   1  17   5       45.32       47.66      6.17 o 
   2  17   5        0.84        0.65      3.21 o 
   3  17   5       19.13       15.98      4.21 o 
  -5  18   5       16.57       19.39      6.14 o 
  -4  18   5       23.21       27.41      4.04 o 
  -3  18   5      353.05      340.22     10.73 o 
  -2  18   5      122.57      119.14      4.05 o 
  -1  18   5      428.09      386.03      8.89 o 
   0  18   5      134.64      139.38      5.90 o 
   1  18   5        0.39        1.94      2.58 o 
   2  18   5       11.93       10.53      4.07 o 
   3  18   5        2.41        2.72      3.99 o 
  -5  19   5       22.65       34.01      7.01 o 
  -4  19   5       17.89       15.76      3.69 o 
  -3  19   5      120.39      114.36      5.50 o 
  -2  19   5       20.36       26.10      2.61 o 
  -1  19   5        1.74        4.43      1.96 o 
   0  19   5        0.87        2.02      2.51 o 
   1  19   5       16.10       11.12      3.12 o 
   2  19   5       10.34        4.63      3.35 o 
   3  19   5        1.32       -3.63      3.85 o 
  -5  20   5       14.20       11.50      6.22 o 
  -4  20   5       37.74       42.95      4.89 o 
  -3  20   5       26.55       23.85      3.73 o 
  -2  20   5       27.92       39.33      5.60 o 
  -1  20   5       36.09       35.14      2.93 o 
   0  20   5      218.11      201.74      7.05 o 
   1  20   5       22.70       28.85      3.78 o 
   2  20   5       69.21       62.06      4.45 o 
  -4  21   5        1.21        2.85      3.54 o 
  -3  21   5        8.91        7.19      3.22 o 
  -2  21   5       13.34       21.16      4.18 o 
  -1  21   5       10.73       10.59      2.33 o 
   0  21   5      159.02      156.33      6.14 o 
   1  21   5       33.75       38.14      4.07 o 
   2  21   5        5.47        7.96      3.50 o 
  -4  22   5      142.14      137.08      6.47 o 
  -3  22   5        2.59        2.84      3.15 o 
  -2  22   5        0.98        0.29      2.17 o 
  -1  22   5       77.05       70.24      3.40 o 
   0  22   5      419.87      440.07     12.45 o 
   1  22   5      182.27      179.33      6.95 o 
   2  22   5       40.36       48.14      5.08 o 
  -4  23   5       45.43       60.95      5.20 o 
  -3  23   5       48.92       50.78      4.97 o 
  -2  23   5        3.72        3.91      2.30 o 
  -1  23   5        8.07        8.75      2.41 o 
   0  23   5       81.07       76.90      4.59 o 
   1  23   5        8.22       10.82      3.26 o 
   2  23   5        3.03        2.15      3.70 o 
  -4  24   5       80.67       77.86      7.07 o 
  -3  24   5       29.40       33.14      5.10 o 
  -2  24   5       36.46       37.15      5.92 o 
  -1  24   5      209.48      195.87      5.87 o 
   0  24   5       10.78       14.20      3.33 o 
   1  24   5      186.65      179.85      7.11 o 
   2  24   5       79.48       73.57      8.25 o 
  -4  25   5       16.29       16.20      4.47 o 
  -3  25   5       66.44       60.67      4.64 o 
  -2  25   5       22.54       28.02      4.14 o 
  -1  25   5       43.02       55.08      3.47 o 
   0  25   5       36.91       47.80      4.48 o 
   1  25   5       56.42       54.26      4.28 o 
   2  25   5       11.11        4.74      4.02 o 
  -4  26   5       20.84       25.85      4.89 o 
  -3  26   5       42.56       41.79      4.93 o 
  -2  26   5       20.54       20.26      3.47 o 
  -1  26   5       93.52       93.95      4.07 o 
   0  26   5        4.85        2.91      3.17 o 
   1  26   5       31.66       38.40      4.55 o 
  -3  27   5       53.82       67.77      5.96 o 
  -2  27   5       69.43       69.66      3.79 o 
  -1  27   5        1.11        1.67      2.56 o 
   0  27   5      102.95      109.16      5.62 o 
   1  27   5       56.09       61.19      5.36 o 
  -3  28   5       16.69       26.56      6.60 o 
  -2  28   5       17.62       27.68      4.16 o 
  -1  28   5       24.68       27.79      3.34 o 
   0  28   5       83.37       84.90      5.14 o 
   1  28   5        5.58        1.43      3.64 o 
  -3  29   5       15.04       17.82      4.60 o 
  -2  29   5       17.85       16.12      3.34 o 
  -1  29   5       46.49       58.42      5.25 o 
   0  29   5        1.82        6.84      3.70 o 
   1  29   5        5.83        5.50      3.91 o 
  -2  30   5       23.73       16.42      3.32 o 
  -1  30   5        3.02        6.03      3.07 o 
   0  30   5       98.79      110.69      7.68 o 
  -2  31   5        0.02       -4.66      3.10 o 
  -1  31   5        0.71        1.33      2.98 o 
   0  31   5       20.76       25.65      4.55 o 
  -1  32   5       29.68       31.17      4.12 o 
  -5   0   6       39.62       49.31      7.31 o 
  -4   0   6       49.70       62.76      6.02 o 
  -3   0   6      883.32      863.50     22.01 o 
  -2   0   6      663.02      369.61     15.14 o 
  -1   0   6      336.78      299.30     11.45 o 
   0   0   6       50.67       46.75      2.60 o 
   1   0   6      655.97      660.05     24.65 o 
   2   0   6       54.69       50.00      5.98 o 
  -5   1   6       35.75       36.18      4.78 o 
  -4   1   6        3.58       16.40      8.15 o 
  -3   1   6      206.24      221.08     14.82 o 
  -2   1   6      120.54      128.19      4.18 o 
  -1   1   6      200.42      203.96      8.37 o 
   0   1   6       68.14       66.02      2.48 o 
   1   1   6        2.38        9.32      3.75 o 
   2   1   6       47.00       62.14      7.01 o 
  -5   2   6       42.36       47.97      5.15 o 
  -4   2   6      246.43      260.06      8.97 o 
  -3   2   6      155.36      150.28      7.10 o 
  -2   2   6       24.25       34.53      2.53 o 
  -1   2   6       30.09       41.24      3.70 o 
   0   2   6        8.84        5.63      1.40 o 
   1   2   6       10.24        7.25      4.11 o 
   2   2   6       69.09       71.40      6.38 o 
   3   2   6       40.86       56.20      7.73 o 
  -5   3   6        0.01        9.34      4.43 o 
  -4   3   6       35.90       50.93      4.01 o 
  -3   3   6        6.23       10.74      1.91 o 
  -2   3   6       25.23       28.36      2.49 o 
  -1   3   6      128.70      145.77      3.83 o 
   0   3   6       33.77       38.40      4.14 o 
   1   3   6        0.17        0.11      2.54 o 
   2   3   6       99.74       93.57      5.04 o 
   3   3   6        1.21        3.43      3.86 o 
  -5   4   6       23.39       27.15      5.26 o 
  -4   4   6      147.25      147.16      6.28 o 
  -3   4   6       30.40       37.14      6.42 o 
  -2   4   6      288.25      276.23      6.04 o 
  -1   4   6       77.43       71.31      3.18 o 
   0   4   6      186.58      166.89      4.66 o 
   1   4   6       12.82       11.16      2.94 o 
   2   4   6       57.44       63.54      4.42 o 
   3   4   6       19.52       21.61      4.40 o 
  -5   5   6       13.07       17.00      4.07 o 
  -4   5   6       38.87       45.88      3.81 o 
  -3   5   6      240.12      224.25      6.27 o 
  -2   5   6       15.11       24.09      2.98 o 
  -1   5   6      101.11       97.30      3.62 o 
   0   5   6       14.66       14.31      2.07 o 
   1   5   6       81.44       81.15      4.36 o 
   2   5   6      145.31      141.14      6.04 o 
   3   5   6        6.46        4.27      3.96 o 
  -5   6   6       34.21       41.39      4.96 o 
  -4   6   6       32.81       22.82     15.59 o 
  -3   6   6      179.10      194.58      5.72 o 
  -2   6   6      115.28      104.71      3.84 o 
  -1   6   6      359.84      354.75      9.54 o 
   0   6   6       65.19       67.99      2.89 o 
   1   6   6      254.69      247.55      8.00 o 
   2   6   6       64.55       61.26      4.34 o 
   3   6   6       10.34       16.18      5.91 o 
  -5   7   6       21.40       25.23      4.56 o 
  -4   7   6      137.69      110.95      4.45 o 
  -3   7   6       55.01       66.22      4.49 o 
  -2   7   6      163.03      160.81      6.31 o 
  -1   7   6       55.02       50.42      2.71 o 
   0   7   6       85.50       76.89      4.00 o 
   1   7   6       86.73       91.04      4.59 o 
   2   7   6        6.69        6.86      3.31 o 
   3   7   6       16.67       23.67      4.37 o 
  -5   8   6      222.77      200.23     11.74 o 
  -4   8   6        0.98        0.95      2.85 o 
  -3   8   6      271.50      253.52      8.55 o 
  -2   8   6      253.09      249.11      6.60 o 
  -1   8   6       12.45       15.33      2.73 o 
   0   8   6      256.83      234.88      7.43 o 
   1   8   6        8.96        4.37      2.72 o 
   2   8   6        6.81        5.07      3.34 o 
   3   8   6        0.12        6.04      3.97 o 
  -5   9   6       14.81       15.20      6.12 o 
  -4   9   6       17.48       16.36      3.44 o 
  -3   9   6        7.59        9.06      2.90 o 
  -2   9   6      267.82      257.73      6.80 o 
  -1   9   6        5.32        4.25      2.24 o 
   0   9   6       71.74       79.56      4.13 o 
   1   9   6        4.87        1.55      2.58 o 
   2   9   6       13.21       17.48      5.54 o 
   3   9   6       41.45       52.91      5.54 o 
  -5  10   6        1.05        4.95      5.50 o 
  -4  10   6        8.86        4.19      3.04 o 
  -3  10   6        0.25        1.37      2.63 o 
  -2  10   6       29.07       29.44      4.70 o 
  -1  10   6        1.15        2.02      2.26 o 
   0  10   6      403.37      389.51     10.80 o 
   1  10   6        2.19        4.23      2.69 o 
   2  10   6       35.39       37.81      4.45 o 
  -5  11   6      142.53      138.51      9.73 o 
  -4  11   6        6.45        5.86      3.21 o 
  -3  11   6       85.85       85.71      4.76 o 
  -2  11   6       21.72       20.77      3.31 o 
  -1  11   6       57.01       59.43      3.80 o 
   0  11   6       40.27       46.60      3.50 o 
   1  11   6       88.28       78.56      4.43 o 
   2  11   6       38.98       45.65      4.72 o 
  -5  12   6       45.23       60.51      8.11 o 
  -4  12   6      108.71       94.27      5.21 o 
  -3  12   6       27.24       33.37      3.87 o 
  -2  12   6      152.88      140.47      5.96 o 
  -1  12   6       59.45       58.24      3.79 o 
   0  12   6      162.83      158.29      7.72 o 
   1  12   6        0.30        1.10      4.94 o 
   2  12   6       75.94       63.34      4.57 o 
  -5  13   6        8.65       11.66      6.04 o 
  -4  13   6       14.22        9.63      3.45 o 
  -3  13   6      126.74      129.91      5.93 o 
  -2  13   6       25.89       37.97      4.04 o 
  -1  13   6       49.84       42.31      3.39 o 
   0  13   6       36.76       45.90      3.79 o 
   1  13   6       65.20       52.89      4.03 o 
   2  13   6       52.68       60.55      4.95 o 
  -5  14   6       18.94       20.50      6.44 o 
  -4  14   6       97.00       81.83      5.06 o 
  -3  14   6        0.64        0.73      2.78 o 
  -2  14   6        7.17       12.70      3.06 o 
  -1  14   6       94.29       96.66      4.86 o 
   0  14   6      462.09      452.94     12.47 o 
   1  14   6       31.12       38.30      9.72 o 
   2  14   6      174.93      157.15      6.79 o 
  -5  15   6       70.03       61.80      7.23 o 
  -4  15   6        0.00        1.33      3.18 o 
  -3  15   6        8.05        7.66      3.08 o 
  -2  15   6       71.23       70.99      4.38 o 
  -1  15   6        0.21        5.81      2.69 o 
   0  15   6       34.92       45.94      4.07 o 
   1  15   6       31.21       30.80      3.84 o 
   2  15   6       36.21       49.87      5.07 o 
  -4  16   6        2.75        3.50      3.39 o 
  -3  16   6       10.42        3.34      3.03 o 
  -2  16   6      118.54      116.50      5.60 o 
  -1  16   6      314.77      307.20     10.01 o 
   0  16   6       67.62       70.86      4.35 o 
   1  16   6      111.35      102.78      5.54 o 
   2  16   6       74.53       70.43      5.09 o 
  -4  17   6       10.09        8.25      3.65 o 
  -3  17   6       15.57       14.89      3.51 o 
  -2  17   6      121.04      116.11      5.62 o 
  -1  17   6      217.67      211.95      7.89 o 
   0  17   6      266.95      274.92      8.80 o 
   1  17   6        8.76        9.84      3.22 o 
   2  17   6        2.87        3.80      3.76 o 
  -4  18   6        1.73        1.95      3.59 o 
  -3  18   6       26.69       19.99      3.83 o 
  -2  18   6        8.25        7.61      3.10 o 
  -1  18   6        4.17        8.91      3.15 o 
   0  18   6      280.94      282.72      9.08 o 
   1  18   6        0.31       -1.38      3.02 o 
   2  18   6       29.91       36.60      4.71 o 
  -4  19   6       14.33       11.33      4.00 o 
  -3  19   6        0.86        0.52      4.56 o 
  -2  19   6        1.04        0.94      2.88 o 
  -1  19   6       64.48       70.72      3.54 o 
   0  19   6       40.28       54.38      4.67 o 
   1  19   6       17.35       23.03      3.97 o 
   2  19   6       34.00       41.30      5.00 o 
  -4  20   6        0.00       -1.59      5.44 o 
  -3  20   6       19.27       17.82      3.82 o 
  -2  20   6        0.25       -0.23      2.86 o 
  -1  20   6        1.70        4.84      2.42 o 
   0  20   6       22.30       32.34      3.98 o 
   1  20   6      295.01      288.00      9.61 o 
  -4  21   6       50.22       44.94      8.52 o 
  -3  21   6        6.82        9.59      3.57 o 
  -2  21   6        1.51       -0.15      3.08 o 
  -1  21   6      252.17      252.32      7.06 o 
   0  21   6       89.04       80.48      4.78 o 
   1  21   6       43.66       54.71      9.24 o 
  -4  22   6       13.15       17.06      4.50 o 
  -3  22   6        3.86        4.29      3.74 o 
  -2  22   6        0.00       -1.78      3.02 o 
  -1  22   6      226.95      253.14      7.08 o 
   0  22   6       12.14       15.68      3.61 o 
   1  22   6       90.40       77.39      5.07 o 
  -3  23   6       48.62       58.60      5.62 o 
  -2  23   6        0.29        2.20      3.38 o 
  -1  23   6      251.40      260.51      7.28 o 
   0  23   6       44.24       55.99      5.05 o 
   1  23   6        0.00        2.28      5.85 o 
  -3  24   6        0.50       -2.48      3.71 o 
  -2  24   6       11.13        8.77      4.32 o 
  -1  24   6       45.77       64.10      5.08 o 
   0  24   6        0.82       -0.38      3.42 o 
   1  24   6       35.81       44.38      5.12 o 
  -3  25   6        0.35       -2.11      4.00 o 
  -2  25   6        1.48        7.14      3.61 o 
  -1  25   6      109.03      111.75      5.17 o 
   0  25   6        0.12       -5.21      3.53 o 
  -3  26   6        0.02       -1.07      5.44 o 
  -2  26   6      377.15      361.72     11.95 o 
  -1  26   6       23.51       30.85      4.67 o 
   0  26   6       17.42       16.34      4.19 o 
  -2  27   6       11.44       18.70      4.20 o 
  -1  27   6        3.52        7.08      2.94 o 
   0  27   6       28.76       36.40      4.93 o 
  -1  28   6       20.49       22.97      4.21 o 
  -5   1   7       21.88       22.80      5.02 o 
  -4   1   7      156.37      155.95      6.81 o 
  -3   1   7       69.84       73.04      3.54 o 
  -2   1   7       22.86       32.25      2.77 o 
  -1   1   7      118.98      109.81      4.98 o 
   0   1   7       68.86       71.01      3.19 o 
   1   1   7      161.17      154.70      8.50 o 
   2   1   7        0.12       -3.50      5.30 o 
  -5   2   7        2.95        3.48      4.89 o 
  -4   2   7       74.49       77.12      5.04 o 
  -3   2   7       83.80       97.01      8.94 o 
  -2   2   7      165.40      170.54      5.41 o 
  -1   2   7      219.19      184.01      5.45 o 
   0   2   7      215.60      190.70      6.58 o 
   1   2   7       13.68       28.09      5.26 o 
   2   2   7       11.57       14.20      6.02 o 
  -5   3   7       14.40       12.71      4.53 o 
  -4   3   7       25.16       37.19     10.44 o 
  -3   3   7      328.70      291.10      7.75 o 
  -2   3   7       44.80       43.25      3.07 o 
  -1   3   7       10.95       10.83      2.23 o 
   0   3   7        3.98        5.40      2.63 o 
   1   3   7       15.07       19.44      3.62 o 
   2   3   7        1.70        2.38      5.40 o 
  -5   4   7        6.81       16.39      6.22 o 
  -4   4   7       11.86       12.81      3.79 o 
  -3   4   7       42.28       50.71      3.49 o 
  -2   4   7      133.74      129.49      4.62 o 
  -1   4   7       14.16        8.33      3.09 o 
   0   4   7       53.77       44.73      3.52 o 
   1   4   7       16.76       16.19      5.09 o 
   2   4   7      120.03      101.73      7.61 o 
  -5   5   7        8.68       12.89      6.28 o 
  -4   5   7       74.83       67.68      4.69 o 
  -3   5   7       77.68       74.83      4.56 o 
  -2   5   7        4.68        8.07      2.33 o 
  -1   5   7       41.81       45.73      3.19 o 
   0   5   7        8.97        9.42      2.83 o 
   1   5   7       27.15       34.11      5.50 o 
   2   5   7       64.22       66.30      4.80 o 
  -5   6   7       62.00       56.18      8.46 o 
  -4   6   7        4.65        9.23      3.51 o 
  -3   6   7       15.06       19.71      4.29 o 
  -2   6   7      190.94      166.22      6.26 o 
  -1   6   7      260.21      227.39      7.91 o 
   0   6   7        9.86       11.20      5.30 o 
   1   6   7        5.69        7.72      3.28 o 
   2   6   7        5.19        6.73      3.90 o 
  -4   7   7       42.09       43.42      7.32 o 
  -3   7   7       18.62       19.27      6.17 o 
  -2   7   7        0.00       -0.29      2.22 o 
  -1   7   7       45.27       46.92      3.63 o 
   0   7   7       58.48       46.81      3.88 o 
   1   7   7       38.10       49.61      9.01 o 
   2   7   7       43.95       64.61      5.62 o 
  -4   8   7       42.54       40.55      6.75 o 
  -3   8   7      119.71      116.29      5.70 o 
  -2   8   7        0.09        4.04      2.92 o 
  -1   8   7        1.61        1.13      2.56 o 
   0   8   7        0.00       -2.22      2.56 o 
   1   8   7        7.46       10.83      4.23 o 
  -4   9   7        7.66        9.53      3.61 o 
  -3   9   7        3.27        7.28      3.15 o 
  -2   9   7      401.84      371.64     11.54 o 
  -1   9   7       83.17       71.70      4.34 o 
   0   9   7        0.07       -1.91      2.63 o 
   1   9   7       42.81       50.68      6.23 o 
  -4  10   7       41.16       42.82      4.88 o 
  -3  10   7        6.45        6.23      3.32 o 
  -2  10   7        0.79        3.06      2.91 o 
  -1  10   7        4.27        4.36      2.75 o 
   0  10   7        1.01        2.94      4.49 o 
   1  10   7      102.25      101.00      5.36 o 
  -4  11   7       17.25       16.59      7.68 o 
  -3  11   7        2.04        5.36      3.34 o 
  -2  11   7       15.28       13.15      3.26 o 
  -1  11   7       24.19       25.32      6.74 o 
   0  11   7        4.89        1.41      4.35 o 
   1  11   7       37.64       45.99      5.77 o 
  -4  12   7       67.60       71.32      5.00 o 
  -3  12   7       50.65       52.11      5.03 o 
  -2  12   7       18.65       17.80      3.55 o 
  -1  12   7        1.30        1.31      2.80 o 
   0  12   7        0.77        3.42      4.51 o 
   1  12   7       18.51       20.57      7.39 o 
  -4  13   7       45.01       55.77      5.70 o 
  -3  13   7        6.86        2.62      3.17 o 
  -2  13   7        3.91        1.21      3.06 o 
  -1  13   7       92.66       89.47      6.12 o 
   0  13   7        7.94        5.82      4.81 o 
   1  13   7       91.36       91.07      5.26 o 
  -4  14   7        4.02        5.50      3.70 o 
  -3  14   7       25.00       25.98      4.15 o 
  -2  14   7        3.28        4.91      3.26 o 
  -1  14   7       66.82       70.48      4.59 o 
   0  14   7        6.22        8.05      5.09 o 
   1  14   7       19.74       32.41      5.67 o 
  -4  15   7       12.27       11.83      4.02 o 
  -3  15   7        1.40        1.55      3.28 o 
  -2  15   7       86.45       80.83      5.00 o 
  -1  15   7       58.03       59.36      4.36 o 
   0  15   7      144.32      145.98      9.73 o 
   1  15   7        0.01       -2.62      4.76 o 
  -4  16   7       15.49       17.28      4.22 o 
  -3  16   7       94.94      105.65      6.17 o 
  -2  16   7        8.00        8.03      3.25 o 
  -1  16   7       76.21       74.10      4.78 o 
   0  16   7        1.19       -4.69      4.83 o 
   1  16   7       35.67       42.38      8.52 o 
  -3  17   7        8.65       10.85      3.73 o 
  -2  17   7       42.79       45.55      4.87 o 
  -1  17   7        4.87        1.54      3.89 o 
   0  17   7        0.42       -1.65      4.95 o 
   1  17   7        6.19        2.01      5.08 o 
  -3  18   7      149.28      130.42      6.58 o 
  -2  18   7        4.41        8.72      3.62 o 
  -1  18   7        0.22        2.15      3.15 o 
   0  18   7        0.01        2.48      5.01 o 
  -3  19   7       17.90       19.09      4.36 o 
  -2  19   7        8.45        8.84      3.59 o 
  -1  19   7      134.86      114.59      5.97 o 
   0  19   7       21.07       26.90      6.50 o 
  -3  20   7       15.30       16.15      4.36 o 
  -2  20   7        0.10       -2.52      3.62 o 
  -1  20   7        3.30        9.78      3.58 o 
   0  20   7       69.93       73.46      7.63 o 
  -3  21   7        0.18       -0.42      3.91 o 
  -2  21   7        0.46        1.46      3.53 o 
  -1  21   7       41.34       50.85      5.30 o 
   0  21   7       12.97       17.60      6.22 o 
  -2  22   7       68.45       73.55      5.12 o 
  -1  22   7      124.93      120.67      8.31 o 
  -3   0   8      104.13       92.04      7.43 o 
  -2   0   8        3.85        6.64      4.55 o 
  -1   0   8       22.67       29.10      5.48 o 
  -3   1   8        0.00        3.76      5.13 o 
  -2   1   8       41.71       58.21      5.07 o 
  -1   1   8        0.41       -3.92      2.73 o 
   0   1   8       18.44       23.32      4.81 o 
  -4   2   8       42.17       39.41      7.21 o 
  -3   2   8       11.02        5.54      3.43 o 
  -2   2   8       38.08       40.07      4.47 o 
  -1   2   8        3.17        3.36      2.99 o 
   0   2   8       11.68        9.97      4.31 o 
  -4   3   8       18.98       18.67      5.12 o 
  -3   3   8        2.61        2.21      2.89 o 
  -2   3   8        4.77        5.64      2.63 o 
  -1   3   8        3.01        2.19      4.05 o 
   0   3   8       51.02       48.91      5.05 o 
  -4   4   8        0.25        0.86      3.86 o 
  -3   4   8       43.58       43.77      4.77 o 
  -2   4   8       63.54       53.24      3.78 o 
  -1   4   8        9.07        9.54      4.61 o 
   0   4   8       70.13       50.18      5.30 o 
  -3   5   8        3.32        6.42      2.96 o 
  -2   5   8       28.67       21.63      3.83 o 
  -1   5   8        1.13        0.29      3.06 o 
   0   5   8        8.43        2.56      3.83 o 
  -3   6   8       17.38       19.73      4.15 o 
  -2   6   8        9.36        7.36      3.62 o 
  -1   6   8       54.23       53.22      4.15 o 
   0   6   8        0.69       -0.57      3.04 o 
  -3   7   8      150.62      136.57      6.71 o 
  -2   7   8        7.78        6.10      3.38 o 
  -1   7   8       26.47       22.93      3.79 o 
   0   7   8       21.81       18.96      3.87 o 
  -3   8   8       21.87       23.53      4.43 o 
  -2   8   8        0.41        0.34      3.16 o 
  -1   8   8      130.01      110.36      5.64 o 
   0   8   8        1.20        2.94      3.30 o 
  -3   9   8       45.36       29.74      9.11 o 
  -2   9   8       20.01       17.11      3.85 o 
  -1   9   8        7.62        6.24      3.17 o 
   0   9   8        0.00       -4.55      3.27 o 
  -3  10   8        2.60        7.61      3.93 o 
  -2  10   8       14.45       12.64      3.64 o 
  -1  10   8        0.01       -0.44      3.08 o 
   0  10   8        0.84        0.98      3.28 o 
  -3  11   8       13.82       17.22      4.33 o 
  -2  11   8       43.47       41.23      4.80 o 
  -1  11   8       27.91       22.65      4.07 o 
  -3  12   8       57.17       58.13      5.79 o 
  -2  12   8        0.00       -0.19      3.32 o 
  -1  12   8        3.26        0.68      3.27 o 
  -2  13   8        2.79       -0.56      4.02 o 
  -1  13   8        4.60        2.52      3.41 o 
  -2  14   8        0.43       -3.50      3.38 o 
  -1  14   8        0.13       -1.89      3.36 o 
                                                 
